# Supplementary material for: Global, regional, and national burden of self-harm among adolescents aged 10-24 years from 1990 to 2021, temporal trends, health inequities and projection to 2041
Source: Front Psychiatry. 2025 Mar 17;16:1564537. doi: 10.3389/fpsyt.2025.1564537 (PMC11986636; doi:10.3389/fpsyt.2025.1564537)
Supplement: Supplementary file 1 [file Table1.xlsx]

## Sheet: Supplementary Table S1
Supplementary Table 1: Global burden of disease of self-harm among adolescents across 204 countries and territories based on Age-standardized DALYs
cause_name	measure_name	age_name	location_name	1990-Both-value(95% UI)	2021-Both-value(95% UI)	degree of trend change
Self-harm	DALYs Rate	Age-standardized	Global	681.985(561.445,735.811)	420.136(385.208,462.192)	0.616049
Self-harm	DALYs Rate	Age-standardized	China	773.293(510.662,896.806)	200.695(163.824,252.661)	0.259533
Self-harm	DALYs Rate	Age-standardized	Democratic People's Republic of Korea	498.866(312.949,757.303)	321.162(207.568,500.655)	0.643784
Self-harm	DALYs Rate	Age-standardized	Taiwan (Province of China)	287.729(262.344,314.686)	315.173(276.872,353.273)	1.09538
Self-harm	DALYs Rate	Age-standardized	Cambodia	344.181(226.520,488.254)	219.016(132.496,339.268)	0.63634
Self-harm	DALYs Rate	Age-standardized	Indonesia	127.355(94.970,155.329)	104.994(80.988,139.487)	0.82442
Self-harm	DALYs Rate	Age-standardized	Lao People's Democratic Republic	697.679(367.434,1023.254)	370.536(234.338,551.064)	0.531098
Self-harm	DALYs Rate	Age-standardized	Malaysia	276.764(196.506,372.014)	180.302(126.274,256.508)	0.651465
Self-harm	DALYs Rate	Age-standardized	Maldives	221.260(135.989,311.248)	92.429(63.889,132.266)	0.417739
Self-harm	DALYs Rate	Age-standardized	Myanmar	331.115(190.282,497.511)	195.627(125.583,290.345)	0.590813
Self-harm	DALYs Rate	Age-standardized	Philippines	298.422(205.700,336.463)	235.713(159.072,285.927)	0.789865
Self-harm	DALYs Rate	Age-standardized	Sri Lanka	2449.781(1978.216,2909.698)	816.183(577.475,1109.402)	0.333166
Self-harm	DALYs Rate	Age-standardized	Thailand	650.178(455.430,895.493)	413.739(287.391,586.556)	0.636347
Self-harm	DALYs Rate	Age-standardized	Timor-Leste	428.273(263.141,629.273)	314.206(204.968,458.119)	0.733658
Self-harm	DALYs Rate	Age-standardized	Viet Nam	367.486(238.842,519.783)	277.094(187.553,389.581)	0.754026
Self-harm	DALYs Rate	Age-standardized	Fiji	1016.139(725.639,1338.974)	811.958(558.103,1122.573)	0.799062
Self-harm	DALYs Rate	Age-standardized	Kiribati	1733.761(1226.337,2324.535)	1602.498(1103.256,2197.518)	0.92429
Self-harm	DALYs Rate	Age-standardized	Marshall Islands	2227.950(1174.881,3108.445)	1641.546(980.207,2296.531)	0.736797
Self-harm	DALYs Rate	Age-standardized	Micronesia (Federated States of)	2010.708(1353.993,2706.319)	1568.667(1031.197,2201.341)	0.780157
Self-harm	DALYs Rate	Age-standardized	Papua New Guinea	138.545(76.993,245.067)	150.784(88.181,357.378)	1.08834
Self-harm	DALYs Rate	Age-standardized	Samoa	1343.200(949.131,1783.040)	1068.161(751.063,1475.897)	0.795236
Self-harm	DALYs Rate	Age-standardized	Solomon Islands	1586.389(623.959,2418.017)	1543.431(1015.824,2154.091)	0.972921
Self-harm	DALYs Rate	Age-standardized	Tonga	363.170(260.054,491.593)	398.164(256.133,582.573)	1.09636
Self-harm	DALYs Rate	Age-standardized	Vanuatu	1476.148(890.635,2058.875)	1434.092(1002.289,1946.878)	0.97151
Self-harm	DALYs Rate	Age-standardized	Armenia	205.404(189.727,223.247)	179.166(155.893,203.086)	0.872261
Self-harm	DALYs Rate	Age-standardized	Azerbaijan	173.104(140.276,217.938)	131.094(97.596,176.485)	0.757314
Self-harm	DALYs Rate	Age-standardized	Georgia	269.253(237.978,305.157)	312.914(266.715,363.056)	1.16216
Self-harm	DALYs Rate	Age-standardized	Kazakhstan	1001.834(911.971,1098.762)	735.415(649.835,816.482)	0.734069
Self-harm	DALYs Rate	Age-standardized	Kyrgyzstan	671.523(580.035,759.238)	438.490(355.152,531.715)	0.652978
Self-harm	DALYs Rate	Age-standardized	Mongolia	966.563(693.226,1272.778)	806.201(601.229,995.454)	0.83409
Self-harm	DALYs Rate	Age-standardized	Tajikistan	284.766(231.692,349.235)	186.942(126.896,300.249)	0.656476
Self-harm	DALYs Rate	Age-standardized	Turkmenistan	564.783(503.681,630.583)	656.335(509.294,837.395)	1.1621
Self-harm	DALYs Rate	Age-standardized	Uzbekistan	471.657(423.120,521.781)	733.087(618.787,862.124)	1.55428
Self-harm	DALYs Rate	Age-standardized	Albania	264.734(210.982,332.270)	111.719(78.834,158.525)	0.422005
Self-harm	DALYs Rate	Age-standardized	Bosnia and Herzegovina	644.527(530.082,762.382)	282.705(211.789,361.791)	0.438624
Self-harm	DALYs Rate	Age-standardized	Bulgaria	643.268(586.523,698.995)	337.936(279.599,389.916)	0.525342
Self-harm	DALYs Rate	Age-standardized	Croatia	556.928(505.887,610.720)	244.140(204.966,286.528)	0.438369
Self-harm	DALYs Rate	Age-standardized	Czechia	560.819(513.322,615.555)	315.971(278.287,351.289)	0.56341
Self-harm	DALYs Rate	Age-standardized	Hungary	768.698(705.826,831.312)	341.130(293.923,386.496)	0.443776
Self-harm	DALYs Rate	Age-standardized	North Macedonia	334.974(260.123,423.258)	208.290(145.413,283.815)	0.621809
Self-harm	DALYs Rate	Age-standardized	Montenegro	561.977(433.193,702.480)	365.614(275.867,476.362)	0.650585
Self-harm	DALYs Rate	Age-standardized	Poland	585.074(559.267,610.152)	486.820(449.795,519.080)	0.832066
Self-harm	DALYs Rate	Age-standardized	Romania	342.700(311.157,377.718)	275.013(234.280,318.748)	0.802489
Self-harm	DALYs Rate	Age-standardized	Serbia	746.764(562.775,926.540)	210.508(160.514,268.145)	0.281894
Self-harm	DALYs Rate	Age-standardized	Slovakia	481.218(383.229,594.078)	289.565(215.901,374.194)	0.601734
Self-harm	DALYs Rate	Age-standardized	Slovenia	804.896(732.224,879.557)	288.358(247.028,330.778)	0.358255
Self-harm	DALYs Rate	Age-standardized	Belarus	622.467(563.467,687.412)	567.186(456.165,687.234)	0.91119
Self-harm	DALYs Rate	Age-standardized	Estonia	989.929(879.175,1104.557)	470.173(389.170,540.606)	0.474956
Self-harm	DALYs Rate	Age-standardized	Latvia	864.097(778.881,953.528)	426.619(364.280,482.811)	0.493717
Self-harm	DALYs Rate	Age-standardized	Lithuania	806.930(730.427,884.522)	594.805(514.636,669.881)	0.737121
Self-harm	DALYs Rate	Age-standardized	Republic of Moldova	589.839(528.445,656.248)	375.537(318.944,433.315)	0.636677
Self-harm	DALYs Rate	Age-standardized	Russian Federation	1018.074(995.564,1039.367)	706.657(643.830,760.879)	0.694112
Self-harm	DALYs Rate	Age-standardized	Ukraine	573.041(522.909,628.767)	752.344(541.407,977.217)	1.3129
Self-harm	DALYs Rate	Age-standardized	Brunei Darussalam	231.673(140.090,344.782)	95.370(69.562,129.695)	0.411658
Self-harm	DALYs Rate	Age-standardized	Japan	398.777(389.017,408.666)	653.056(638.370,667.714)	1.63765
Self-harm	DALYs Rate	Age-standardized	Republic of Korea	636.569(518.933,1109.022)	519.360(373.863,589.808)	0.815874
Self-harm	DALYs Rate	Age-standardized	Singapore	534.081(486.157,577.788)	471.128(427.259,516.668)	0.882128
Self-harm	DALYs Rate	Age-standardized	Australia	780.351(726.938,835.745)	642.832(584.358,697.328)	0.823773
Self-harm	DALYs Rate	Age-standardized	New Zealand	1060.992(976.366,1139.112)	722.302(654.362,783.358)	0.68078
Self-harm	DALYs Rate	Age-standardized	Andorra	334.036(221.178,475.971)	202.272(138.411,288.341)	0.60554
Self-harm	DALYs Rate	Age-standardized	Austria	698.918(645.534,758.035)	376.579(336.522,418.139)	0.538803
Self-harm	DALYs Rate	Age-standardized	Belgium	538.703(494.885,587.470)	377.828(331.426,421.633)	0.701366
Self-harm	DALYs Rate	Age-standardized	Cyprus	175.166(118.946,251.687)	110.684(76.473,149.752)	0.631881
Self-harm	DALYs Rate	Age-standardized	Denmark	482.421(440.549,527.225)	236.822(209.244,264.834)	0.490903
Self-harm	DALYs Rate	Age-standardized	Finland	1150.544(1068.359,1232.656)	590.320(531.947,654.967)	0.513079
Self-harm	DALYs Rate	Age-standardized	France	530.812(488.652,573.368)	240.393(208.947,273.132)	0.452878
Self-harm	DALYs Rate	Age-standardized	Germany	470.287(434.305,506.794)	280.553(250.228,310.108)	0.596557
Self-harm	DALYs Rate	Age-standardized	Greece	133.956(117.505,151.478)	108.832(92.336,127.248)	0.812446
Self-harm	DALYs Rate	Age-standardized	Iceland	653.452(569.550,737.290)	362.013(310.564,418.884)	0.554001
Self-harm	DALYs Rate	Age-standardized	Ireland	475.488(430.819,528.351)	273.985(229.694,323.102)	0.576219
Self-harm	DALYs Rate	Age-standardized	Israel	316.922(284.470,351.496)	170.976(145.971,198.164)	0.539489
Self-harm	DALYs Rate	Age-standardized	Italy	208.291(199.191,217.994)	138.580(128.312,148.622)	0.665319
Self-harm	DALYs Rate	Age-standardized	Luxembourg	679.933(581.319,794.460)	195.819(164.754,228.100)	0.287997
Self-harm	DALYs Rate	Age-standardized	Malta	211.895(177.102,249.138)	158.550(129.175,192.145)	0.748248
Self-harm	DALYs Rate	Age-standardized	Netherlands	358.517(328.897,388.909)	316.737(288.641,345.549)	0.883464
Self-harm	DALYs Rate	Age-standardized	Norway	832.917(792.928,874.194)	502.475(472.038,531.948)	0.603271
Self-harm	DALYs Rate	Age-standardized	Portugal	581.620(519.593,645.450)	169.259(141.643,199.849)	0.291013
Self-harm	DALYs Rate	Age-standardized	Spain	272.330(246.590,299.605)	165.522(142.759,187.330)	0.607799
Self-harm	DALYs Rate	Age-standardized	Sweden	625.694(582.492,670.495)	466.745(415.789,522.636)	0.745964
Self-harm	DALYs Rate	Age-standardized	Switzerland	841.945(776.988,918.191)	298.451(263.163,331.699)	0.354478
Self-harm	DALYs Rate	Age-standardized	United Kingdom	441.538(432.212,450.804)	314.241(301.684,325.442)	0.711696
Self-harm	DALYs Rate	Age-standardized	Argentina	374.764(337.822,415.077)	705.893(625.350,787.473)	1.88357
Self-harm	DALYs Rate	Age-standardized	Chile	961.855(863.556,1059.481)	471.050(415.043,527.426)	0.489731
Self-harm	DALYs Rate	Age-standardized	Uruguay	560.589(505.142,619.796)	981.793(865.858,1098.861)	1.75136
Self-harm	DALYs Rate	Age-standardized	Canada	791.584(737.241,848.879)	684.718(623.669,741.214)	0.864997
Self-harm	DALYs Rate	Age-standardized	United States of America	648.547(632.467,664.749)	696.720(665.759,727.307)	1.07428
Self-harm	DALYs Rate	Age-standardized	Antigua and Barbuda	63.634(52.083,75.845)	49.827(40.158,61.070)	0.783025
Self-harm	DALYs Rate	Age-standardized	Bahamas	105.419(87.614,126.455)	94.091(66.312,133.367)	0.892543
Self-harm	DALYs Rate	Age-standardized	Barbados	203.367(172.396,238.103)	125.206(89.997,170.214)	0.615665
Self-harm	DALYs Rate	Age-standardized	Belize	227.571(193.810,268.961)	199.697(162.337,246.793)	0.877515
Self-harm	DALYs Rate	Age-standardized	Cuba	892.551(832.931,953.200)	273.464(226.075,322.263)	0.306385
Self-harm	DALYs Rate	Age-standardized	Dominica	140.881(102.206,192.816)	136.960(90.014,197.231)	0.972168
Self-harm	DALYs Rate	Age-standardized	Dominican Republic	246.261(190.236,314.075)	241.540(155.394,343.468)	0.980829
Self-harm	DALYs Rate	Age-standardized	Grenada	243.812(203.376,290.505)	124.048(101.148,150.334)	0.508785
Self-harm	DALYs Rate	Age-standardized	Guyana	1253.846(986.048,1504.395)	1316.928(981.932,1740.439)	1.05031
Self-harm	DALYs Rate	Age-standardized	Haiti	489.635(231.855,729.762)	354.842(185.650,534.315)	0.724707
Self-harm	DALYs Rate	Age-standardized	Jamaica	35.467(25.466,49.355)	33.405(24.474,45.170)	0.941861
Self-harm	DALYs Rate	Age-standardized	Saint Lucia	258.548(221.598,301.700)	191.775(147.142,244.774)	0.741738
Self-harm	DALYs Rate	Age-standardized	Saint Vincent and the Grenadines	217.681(177.468,263.074)	180.489(145.108,222.662)	0.829144
Self-harm	DALYs Rate	Age-standardized	Suriname	1237.392(680.354,1555.163)	1075.047(803.535,1388.175)	0.868801
Self-harm	DALYs Rate	Age-standardized	Trinidad and Tobago	889.730(798.422,984.574)	525.405(387.913,681.474)	0.590522
Self-harm	DALYs Rate	Age-standardized	Bolivia (Plurinational State of)	491.171(338.099,695.370)	384.216(242.732,563.562)	0.782245
Self-harm	DALYs Rate	Age-standardized	Ecuador	431.321(391.432,473.323)	677.575(552.694,817.687)	1.57093
Self-harm	DALYs Rate	Age-standardized	Peru	240.866(180.484,312.135)	208.367(138.111,295.211)	0.865074
Self-harm	DALYs Rate	Age-standardized	Colombia	312.106(278.149,348.857)	503.231(411.394,602.748)	1.61237
Self-harm	DALYs Rate	Age-standardized	Costa Rica	322.112(281.035,366.968)	514.556(445.241,592.758)	1.59744
Self-harm	DALYs Rate	Age-standardized	El Salvador	923.571(729.452,1117.798)	528.972(380.133,719.702)	0.572746
Self-harm	DALYs Rate	Age-standardized	Guatemala	372.885(324.148,425.470)	423.745(351.987,501.828)	1.1364
Self-harm	DALYs Rate	Age-standardized	Honduras	365.070(272.783,486.476)	191.243(112.844,306.298)	0.523853
Self-harm	DALYs Rate	Age-standardized	Mexico	219.600(208.155,231.545)	481.847(439.917,530.067)	2.1942
Self-harm	DALYs Rate	Age-standardized	Nicaragua	395.098(310.135,523.002)	379.798(279.048,498.229)	0.961275
Self-harm	DALYs Rate	Age-standardized	Panama	297.335(253.785,343.815)	334.778(265.301,413.541)	1.12593
Self-harm	DALYs Rate	Age-standardized	Venezuela (Bolivarian Republic of)	402.344(360.136,447.602)	645.562(476.548,858.818)	1.6045
Self-harm	DALYs Rate	Age-standardized	Brazil	283.868(268.225,301.869)	397.783(373.792,424.811)	1.4013
Self-harm	DALYs Rate	Age-standardized	Paraguay	236.858(184.131,296.972)	394.746(260.097,534.258)	1.66659
Self-harm	DALYs Rate	Age-standardized	Algeria	359.286(215.817,507.626)	200.255(127.074,284.443)	0.557369
Self-harm	DALYs Rate	Age-standardized	Bahrain	415.490(308.699,536.227)	213.555(151.382,293.398)	0.513983
Self-harm	DALYs Rate	Age-standardized	Egypt	98.175(65.675,136.016)	75.500(52.203,104.910)	0.769035
Self-harm	DALYs Rate	Age-standardized	Iran (Islamic Republic of)	570.255(399.724,655.645)	339.371(287.985,384.195)	0.595121
Self-harm	DALYs Rate	Age-standardized	Iraq	385.946(254.927,534.769)	244.652(162.581,357.773)	0.633902
Self-harm	DALYs Rate	Age-standardized	Jordan	185.909(130.860,249.227)	63.419(43.899,86.555)	0.341129
Self-harm	DALYs Rate	Age-standardized	Kuwait	106.566(89.765,125.121)	110.000(86.695,139.641)	1.03222
Self-harm	DALYs Rate	Age-standardized	Lebanon	114.939(63.446,169.503)	58.496(40.641,80.576)	0.508931
Self-harm	DALYs Rate	Age-standardized	Libya	305.389(185.982,440.396)	326.465(202.136,477.284)	1.06901
Self-harm	DALYs Rate	Age-standardized	Morocco	398.440(222.995,580.608)	227.254(135.975,365.253)	0.570359
Self-harm	DALYs Rate	Age-standardized	Palestine	70.744(46.369,104.459)	57.119(38.978,80.272)	0.807404
Self-harm	DALYs Rate	Age-standardized	Oman	111.369(70.303,168.992)	56.398(38.564,80.049)	0.506407
Self-harm	DALYs Rate	Age-standardized	Qatar	465.231(323.764,651.947)	214.753(144.765,311.045)	0.461605
Self-harm	DALYs Rate	Age-standardized	Saudi Arabia	426.002(275.175,610.332)	259.376(172.479,391.152)	0.608861
Self-harm	DALYs Rate	Age-standardized	Syrian Arab Republic	116.150(78.042,168.202)	57.712(37.598,84.557)	0.496875
Self-harm	DALYs Rate	Age-standardized	Tunisia	242.732(150.861,367.131)	175.763(106.422,289.937)	0.724103
Self-harm	DALYs Rate	Age-standardized	Türkiye	304.656(186.295,456.150)	261.430(177.109,353.211)	0.858115
Self-harm	DALYs Rate	Age-standardized	United Arab Emirates	339.003(220.207,495.243)	215.511(147.606,318.090)	0.63572
Self-harm	DALYs Rate	Age-standardized	Yemen	232.257(59.951,424.688)	210.464(69.105,363.378)	0.906169
Self-harm	DALYs Rate	Age-standardized	Afghanistan	299.186(180.129,577.342)	234.544(146.685,460.299)	0.78394
Self-harm	DALYs Rate	Age-standardized	Bangladesh	857.740(596.281,1109.681)	308.845(209.366,460.305)	0.360068
Self-harm	DALYs Rate	Age-standardized	Bhutan	330.610(190.845,536.567)	223.328(128.682,469.629)	0.675503
Self-harm	DALYs Rate	Age-standardized	India	1398.613(1047.923,1606.807)	765.381(652.745,872.996)	0.547243
Self-harm	DALYs Rate	Age-standardized	Nepal	1157.295(738.782,1632.088)	803.574(554.720,1170.762)	0.694355
Self-harm	DALYs Rate	Age-standardized	Pakistan	441.575(295.703,623.381)	439.856(279.014,668.490)	0.996107
Self-harm	DALYs Rate	Age-standardized	Angola	381.870(241.038,568.318)	289.426(178.618,449.948)	0.757918
Self-harm	DALYs Rate	Age-standardized	Central African Republic	477.507(304.563,717.032)	435.351(271.235,676.908)	0.911716
Self-harm	DALYs Rate	Age-standardized	Congo	382.415(254.395,573.841)	317.271(208.290,491.729)	0.829651
Self-harm	DALYs Rate	Age-standardized	Democratic Republic of the Congo	321.266(211.923,492.573)	302.789(189.914,502.498)	0.942487
Self-harm	DALYs Rate	Age-standardized	Equatorial Guinea	444.075(275.739,666.377)	307.264(162.507,547.155)	0.691919
Self-harm	DALYs Rate	Age-standardized	Gabon	313.468(198.248,464.639)	286.985(168.349,454.594)	0.915516
Self-harm	DALYs Rate	Age-standardized	Burundi	559.293(346.177,893.200)	322.859(202.545,529.063)	0.577263
Self-harm	DALYs Rate	Age-standardized	Comoros	270.324(89.438,464.254)	219.612(131.810,357.594)	0.812403
Self-harm	DALYs Rate	Age-standardized	Djibouti	178.768(97.836,335.502)	185.786(95.627,345.446)	1.03926
Self-harm	DALYs Rate	Age-standardized	Eritrea	424.439(282.474,635.544)	382.415(240.056,589.209)	0.900989
Self-harm	DALYs Rate	Age-standardized	Ethiopia	514.822(346.728,667.893)	242.998(184.978,307.747)	0.472004
Self-harm	DALYs Rate	Age-standardized	Kenya	213.944(166.502,336.757)	220.788(163.305,333.428)	1.03199
Self-harm	DALYs Rate	Age-standardized	Madagascar	355.371(238.582,500.464)	308.721(189.493,465.437)	0.868729
Self-harm	DALYs Rate	Age-standardized	Malawi	390.533(261.222,569.272)	364.202(230.760,559.458)	0.932577
Self-harm	DALYs Rate	Age-standardized	Mauritius	828.507(746.881,915.716)	470.404(396.037,549.903)	0.567773
Self-harm	DALYs Rate	Age-standardized	Mozambique	312.237(200.359,467.535)	408.290(245.683,626.259)	1.30763
Self-harm	DALYs Rate	Age-standardized	Rwanda	602.929(397.681,862.069)	278.868(172.761,441.194)	0.462522
Self-harm	DALYs Rate	Age-standardized	Seychelles	329.470(244.632,437.946)	83.711(58.532,111.617)	0.254078
Self-harm	DALYs Rate	Age-standardized	Somalia	274.887(148.268,500.096)	279.236(149.571,508.818)	1.01582
Self-harm	DALYs Rate	Age-standardized	United Republic of Tanzania	307.116(211.425,437.542)	227.076(144.971,336.842)	0.739382
Self-harm	DALYs Rate	Age-standardized	Uganda	224.643(136.427,347.028)	273.184(173.826,397.845)	1.21608
Self-harm	DALYs Rate	Age-standardized	Zambia	370.712(256.376,516.044)	341.218(209.649,532.251)	0.92044
Self-harm	DALYs Rate	Age-standardized	Botswana	694.373(416.128,1083.398)	456.997(285.301,705.975)	0.658143
Self-harm	DALYs Rate	Age-standardized	Lesotho	503.362(310.990,902.835)	999.215(627.465,1490.692)	1.98508
Self-harm	DALYs Rate	Age-standardized	Namibia	542.315(364.368,795.732)	544.275(340.855,866.610)	1.00361
Self-harm	DALYs Rate	Age-standardized	South Africa	627.064(505.857,763.124)	656.132(537.112,809.029)	1.04636
Self-harm	DALYs Rate	Age-standardized	Eswatini	629.447(421.725,947.231)	955.416(561.505,1467.141)	1.51787
Self-harm	DALYs Rate	Age-standardized	Zimbabwe	460.397(277.865,769.696)	979.976(615.320,1437.891)	2.12855
Self-harm	DALYs Rate	Age-standardized	Benin	237.221(153.094,355.530)	225.842(131.913,382.224)	0.952032
Self-harm	DALYs Rate	Age-standardized	Burkina Faso	278.788(189.539,410.768)	250.679(162.174,372.102)	0.899174
Self-harm	DALYs Rate	Age-standardized	Cameroon	255.357(166.349,368.438)	293.316(166.109,480.385)	1.14865
Self-harm	DALYs Rate	Age-standardized	Cabo Verde	380.863(251.971,527.085)	388.670(253.171,566.188)	1.0205
Self-harm	DALYs Rate	Age-standardized	Chad	181.628(108.794,300.799)	264.375(159.097,433.930)	1.45559
Self-harm	DALYs Rate	Age-standardized	Côte d'Ivoire	281.884(181.689,430.433)	275.698(161.372,452.426)	0.978055
Self-harm	DALYs Rate	Age-standardized	Gambia	185.848(98.337,322.769)	247.970(140.016,425.517)	1.33426
Self-harm	DALYs Rate	Age-standardized	Ghana	193.015(125.299,285.176)	214.270(133.856,338.495)	1.11012
Self-harm	DALYs Rate	Age-standardized	Guinea	176.447(104.795,278.603)	225.840(126.154,378.230)	1.27993
Self-harm	DALYs Rate	Age-standardized	Guinea-Bissau	385.354(226.859,587.063)	382.273(243.316,596.037)	0.992005
Self-harm	DALYs Rate	Age-standardized	Liberia	239.267(152.757,358.043)	281.484(159.946,483.752)	1.17644
Self-harm	DALYs Rate	Age-standardized	Mali	198.593(118.082,316.027)	194.381(116.029,309.296)	0.978791
Self-harm	DALYs Rate	Age-standardized	Mauritania	164.797(96.638,269.717)	135.415(77.220,246.338)	0.821708
Self-harm	DALYs Rate	Age-standardized	Niger	187.159(107.469,318.329)	172.587(92.233,332.365)	0.922141
Self-harm	DALYs Rate	Age-standardized	Nigeria	179.925(125.327,235.403)	161.343(111.160,222.566)	0.896724
Self-harm	DALYs Rate	Age-standardized	Sao Tome and Principe	33.808(13.141,59.384)	46.965(26.622,75.334)	1.38917
Self-harm	DALYs Rate	Age-standardized	Senegal	307.947(207.985,446.630)	277.303(175.187,423.351)	0.900489
Self-harm	DALYs Rate	Age-standardized	Sierra Leone	164.593(88.825,294.905)	210.315(113.590,365.315)	1.27779
Self-harm	DALYs Rate	Age-standardized	Togo	241.444(156.467,356.326)	287.558(166.559,458.069)	1.19099
Self-harm	DALYs Rate	Age-standardized	American Samoa	585.135(398.494,808.161)	666.299(477.497,897.642)	1.13871
Self-harm	DALYs Rate	Age-standardized	Bermuda	206.722(177.696,238.973)	87.833(70.702,112.516)	0.424885
Self-harm	DALYs Rate	Age-standardized	Cook Islands	1239.552(905.405,1642.002)	717.965(526.547,982.938)	0.579213
Self-harm	DALYs Rate	Age-standardized	Greenland	5621.905(3983.009,6668.703)	2927.499(2164.009,3525.991)	0.520731
Self-harm	DALYs Rate	Age-standardized	Guam	1593.372(1300.073,1928.489)	1276.061(1037.731,1531.705)	0.800856
Self-harm	DALYs Rate	Age-standardized	Monaco	519.072(375.076,694.665)	435.270(310.551,611.090)	0.838554
Self-harm	DALYs Rate	Age-standardized	Nauru	2226.979(1324.334,3033.935)	2024.386(1154.686,2819.383)	0.909028
Self-harm	DALYs Rate	Age-standardized	Niue	1346.843(910.301,1889.835)	1802.582(1344.414,2340.704)	1.33838
Self-harm	DALYs Rate	Age-standardized	Northern Mariana Islands	812.506(579.333,1111.190)	970.623(745.506,1194.798)	1.1946
Self-harm	DALYs Rate	Age-standardized	Palau	1474.171(910.977,2228.913)	1548.134(1103.189,2205.124)	1.05017
Self-harm	DALYs Rate	Age-standardized	Puerto Rico	317.223(280.766,355.750)	135.092(106.268,167.048)	0.425858
Self-harm	DALYs Rate	Age-standardized	Saint Kitts and Nevis	129.500(110.818,150.896)	92.937(65.585,134.718)	0.71766
Self-harm	DALYs Rate	Age-standardized	San Marino	355.145(252.658,467.690)	220.427(154.295,305.471)	0.620668
Self-harm	DALYs Rate	Age-standardized	Tokelau	1408.302(925.749,1960.863)	1982.152(1502.55,2607.40)	1.40748
Self-harm	DALYs Rate	Age-standardized	Tuvalu	1948.319(1233.424,2624.044)	1316.136(896.506,1809.889)	0.675524
Self-harm	DALYs Rate	Age-standardized	United States Virgin Islands	334.565(231.463,456.743)	430.623(274.344,672.820)	1.28711
Self-harm	DALYs Rate	Age-standardized	South Sudan	268.294(158.917,412.634)	350.904(219.360,531.295)	1.30791
Self-harm	DALYs Rate	Age-standardized	Sudan	502.886(242.722,772.137)	344.614(173.942,559.621)	0.685273
Note: “Degree of trend change” represents the trend in the global burden of self-harm among adolescents based on age-standardized disability-adjusted life years for 204 countries and territories in 2021 compared with 1990. The smaller the value of “degree of trend change”, the greater the decrease in burden in 2021 compared with 1990; conversely, the greater the increase in burden.
