# Supplementary material for: Global, regional, and national burden of self-harm among adolescents aged 10-24 years from 1990 to 2021, temporal trends, health inequities and projection to 2041
Source: Front Psychiatry. 2025 Mar 17;16:1564537. doi: 10.3389/fpsyt.2025.1564537 (PMC11986636; doi:10.3389/fpsyt.2025.1564537)
Supplement: Supplementary file 2 [file Table2.xlsx]

## Sheet: Supplementary Table S2
Supplementary Table 2: Age-gender-time trends in prevalence rate (numbers) and deaths rate (numbers) of self-harm among adolescents in 1990 and 2021
measure_name	location_name	measure_name	sex_name	age_name	metric_name	1990 value (95% UI)	2021 value (95% UI)
Prevalence	Global	Prevalence	Male	10-14 years	Number	24441.874 (18261.584, 31932.129)	23849.196 (17451.747, 31505.477)
Prevalence	Global	Prevalence	Female	10-14 years	Number	36780.058 (27640.928, 47867.223)	31736.328 (23665.562, 41920.674)
Prevalence	Global	Prevalence	Male	15-19 years	Number	110162.621 (84031.126, 142929.857)	95737.965 (72321.681, 124273.048)
Prevalence	Global	Prevalence	Female	15-19 years	Number	190034.798 (147411.082, 249956.059)	139253.755 (106433.609, 183237.538)
Prevalence	Global	Prevalence	Male	20-24 years	Number	255347.171 (194966.586, 342730.911)	224761.516 (170855.232, 300521.916)
Prevalence	Global	Prevalence	Female	20-24 years	Number	471724.955 (352683.148, 655826.881)	336717.688 (253545.674, 459530.087)
Prevalence	Global	Prevalence	Male	10-14 years	Rate	8.912 (6.659, 11.643)	6.939 (5.077, 9.166)
Prevalence	Global	Prevalence	Female	10-14 years	Rate	14.069 (10.573, 18.31)	9.828 (7.328, 12.982)
Prevalence	Global	Prevalence	Male	15-19 years	Rate	41.747 (31.844, 54.164)	29.887 (22.577, 38.795)
Prevalence	Global	Prevalence	Female	15-19 years	Rate	74.366 (57.686, 97.815)	45.86 (35.051, 60.345)
Prevalence	Global	Prevalence	Male	20-24 years	Rate	102.982 (78.63, 138.224)	74.079 (56.312, 99.049)
Prevalence	Global	Prevalence	Female	20-24 years	Rate	193.223 (144.462, 268.633)	114.627 (86.313, 156.435)
Prevalence	Global	Prevalence	Male	10-14 years	Percent	0.00009 (0.00007, 0.00012)	0.00008 (0.00006, 0.0001)
Prevalence	Global	Prevalence	Female	10-14 years	Percent	0.00015 (0.00011, 0.00019)	0.0001 (0.00008, 0.00014)
Prevalence	Global	Prevalence	Male	15-19 years	Percent	0.00043 (0.00033, 0.00056)	0.00032 (0.00024, 0.00041)
Prevalence	Global	Prevalence	Female	15-19 years	Percent	0.001 (0.001, 0.001)	0.00047 (0.00036, 0.00061)
Prevalence	Global	Prevalence	Male	20-24 years	Percent	0.001 (0.001, 0.001)	0.001 (0.001, 0.001)
Prevalence	Global	Prevalence	Female	20-24 years	Percent	0.002 (0.001, 0.003)	0.001 (0.001, 0.002)
Deaths	Global	Deaths	Male	10-14 years	Number	6754.809 (5460.109, 7597.724)	4515.149 (3934.187, 5473.753)
Deaths	Global	Deaths	Female	10-14 years	Number	5196.612 (3468.282, 6072.25)	3262.329 (2738.42, 3995.073)
Deaths	Global	Deaths	Male	15-19 years	Number	30036.011 (25683.427, 32787.346)	22969.212 (20948.58, 25284.242)
Deaths	Global	Deaths	Female	15-19 years	Number	28982.484 (21097.47, 32327.585)	18952.364 (16794.743, 21736.855)
Deaths	Global	Deaths	Male	20-24 years	Number	45202.234 (37904.807, 48885.096)	41762.912 (38427.727, 44954.099)
Deaths	Global	Deaths	Female	20-24 years	Number	34324.527 (23590.932, 39243.718)	21474.338 (18421.587, 24499.467)
Deaths	Global	Deaths	Male	10-14 years	Rate	2.463 (1.991, 2.77)	1.314 (1.145, 1.593)
Deaths	Global	Deaths	Female	10-14 years	Rate	1.988 (1.327, 2.323)	1.01 (0.848, 1.237)
Deaths	Global	Deaths	Male	15-19 years	Rate	11.382 (9.733, 12.425)	7.17 (6.54, 7.893)
Deaths	Global	Deaths	Female	15-19 years	Rate	11.342 (8.256, 12.651)	6.242 (5.531, 7.159)
Deaths	Global	Deaths	Male	20-24 years	Rate	18.23 (15.287, 19.715)	13.765 (12.665, 14.816)
Deaths	Global	Deaths	Female	20-24 years	Rate	14.06 (9.663, 16.075)	7.31 (6.271, 8.34)
Deaths	Global	Deaths	Male	10-14 years	Percent	0.026 (0.021, 0.029)	0.027 (0.024, 0.032)
Deaths	Global	Deaths	Female	10-14 years	Percent	0.026 (0.017, 0.03)	0.024 (0.02, 0.03)
Deaths	Global	Deaths	Male	15-19 years	Percent	0.072 (0.062, 0.078)	0.068 (0.061, 0.074)
Deaths	Global	Deaths	Female	15-19 years	Percent	0.1 (0.073, 0.111)	0.084 (0.075, 0.096)
Deaths	Global	Deaths	Male	20-24 years	Percent	0.094 (0.078, 0.1)	0.092 (0.085, 0.098)
Deaths	Global	Deaths	Female	20-24 years	Percent	0.096 (0.066, 0.107)	0.076 (0.066, 0.086)
