# Supplementary material for: Global, regional, and national burden of self-harm among adolescents aged 10-24 years from 1990 to 2021, temporal trends, health inequities and projection to 2041
Source: Front Psychiatry. 2025 Mar 17;16:1564537. doi: 10.3389/fpsyt.2025.1564537 (PMC11986636; doi:10.3389/fpsyt.2025.1564537)
Supplement: Supplementary file 3 [file Table3.xlsx]

## Sheet: Supplementary Table S3
Supplementary Table 3：Non-linear relationships and trends between SDI and DALYs rates of self-harm among adolescents in 21 super-regions and globally from 1990 to 2021
measure_name	location_name	gender_name	age_name	metric_name	year	value(95% UI)
DALYs	Global	Both	Age-standardized	Rate	1990	681.985 (561.445, 735.811)
DALYs	Global	Both	Age-standardized	Rate	1991	683.38 (559.978, 739.851)
DALYs	Global	Both	Age-standardized	Rate	1992	686.731 (571.36, 736.955)
DALYs	Global	Both	Age-standardized	Rate	1993	688.947 (574.469, 739.052)
DALYs	Global	Both	Age-standardized	Rate	1994	693.687 (584.914, 740.247)
DALYs	Global	Both	Age-standardized	Rate	1995	688.07 (584.977, 734.889)
DALYs	Global	Both	Age-standardized	Rate	1996	677.671 (579.537, 722.204)
DALYs	Global	Both	Age-standardized	Rate	1997	671.099 (573.852, 715.583)
DALYs	Global	Both	Age-standardized	Rate	1998	674.531 (584.931, 722.171)
DALYs	Global	Both	Age-standardized	Rate	1999	678.059 (587.552, 721.078)
DALYs	Global	Both	Age-standardized	Rate	2000	667.657 (585.355, 708.893)
DALYs	Global	Both	Age-standardized	Rate	2001	638.632 (566.729, 679.363)
DALYs	Global	Both	Age-standardized	Rate	2002	610.323 (548.295, 648.568)
DALYs	Global	Both	Age-standardized	Rate	2003	594.779 (540.274, 630.348)
DALYs	Global	Both	Age-standardized	Rate	2004	594.675 (543.608, 631.007)
DALYs	Global	Both	Age-standardized	Rate	2005	590.407 (537.944, 627.619)
DALYs	Global	Both	Age-standardized	Rate	2006	571.344 (524.032, 605.933)
DALYs	Global	Both	Age-standardized	Rate	2007	552.64 (506.304, 586.513)
DALYs	Global	Both	Age-standardized	Rate	2008	541.937 (497.26, 575.981)
DALYs	Global	Both	Age-standardized	Rate	2009	527.97 (486.453, 560.976)
DALYs	Global	Both	Age-standardized	Rate	2010	522.497 (478.199, 552.772)
DALYs	Global	Both	Age-standardized	Rate	2011	518.878 (471.944, 550.203)
DALYs	Global	Both	Age-standardized	Rate	2012	508.141 (464.795, 540.937)
DALYs	Global	Both	Age-standardized	Rate	2013	490.005 (449.832, 521.713)
DALYs	Global	Both	Age-standardized	Rate	2014	473.617 (435.864, 504.514)
DALYs	Global	Both	Age-standardized	Rate	2015	458.955 (422.142, 491.053)
DALYs	Global	Both	Age-standardized	Rate	2016	451.666 (414.304, 483.903)
DALYs	Global	Both	Age-standardized	Rate	2017	450.652 (415.938, 486.42)
DALYs	Global	Both	Age-standardized	Rate	2018	435.158 (402.456, 469.927)
DALYs	Global	Both	Age-standardized	Rate	2019	425.546 (393.565, 459.212)
DALYs	Global	Both	Age-standardized	Rate	2020	420.609 (389.24, 458.337)
DALYs	Global	Both	Age-standardized	Rate	2021	420.136 (385.208, 462.192)
DALYs	East Asia	Both	Age-standardized	Rate	1990	762.138 (506.894, 883.952)
DALYs	East Asia	Both	Age-standardized	Rate	1991	756.684 (515.811, 872.695)
DALYs	East Asia	Both	Age-standardized	Rate	1992	744.218 (501.145, 854.456)
DALYs	East Asia	Both	Age-standardized	Rate	1993	723.279 (481.078, 827.653)
DALYs	East Asia	Both	Age-standardized	Rate	1994	695.891 (469.779, 785.729)
DALYs	East Asia	Both	Age-standardized	Rate	1995	667.342 (452.981, 745.928)
DALYs	East Asia	Both	Age-standardized	Rate	1996	633.141 (446.85, 703.941)
DALYs	East Asia	Both	Age-standardized	Rate	1997	600.01 (432.587, 668.341)
DALYs	East Asia	Both	Age-standardized	Rate	1998	572.586 (418.652, 635.306)
DALYs	East Asia	Both	Age-standardized	Rate	1999	543.808 (401.801, 603.675)
DALYs	East Asia	Both	Age-standardized	Rate	2000	516.664 (397.806, 570.951)
DALYs	East Asia	Both	Age-standardized	Rate	2001	476.412 (381.102, 527.377)
DALYs	East Asia	Both	Age-standardized	Rate	2002	441.155 (363.41, 485.037)
DALYs	East Asia	Both	Age-standardized	Rate	2003	415.418 (360.092, 455.326)
DALYs	East Asia	Both	Age-standardized	Rate	2004	389.521 (345.527, 427.168)
DALYs	East Asia	Both	Age-standardized	Rate	2005	351.846 (319.409, 388.12)
DALYs	East Asia	Both	Age-standardized	Rate	2006	315.556 (289.607, 350.647)
DALYs	East Asia	Both	Age-standardized	Rate	2007	291.562 (267.023, 331.862)
DALYs	East Asia	Both	Age-standardized	Rate	2008	277.097 (253.554, 318.817)
DALYs	East Asia	Both	Age-standardized	Rate	2009	269.785 (246.693, 310.217)
DALYs	East Asia	Both	Age-standardized	Rate	2010	260.381 (235.809, 307.312)
DALYs	East Asia	Both	Age-standardized	Rate	2011	242.683 (220.033, 290.029)
DALYs	East Asia	Both	Age-standardized	Rate	2012	221.743 (199.489, 278.512)
DALYs	East Asia	Both	Age-standardized	Rate	2013	214.015 (192.664, 269.132)
DALYs	East Asia	Both	Age-standardized	Rate	2014	212.892 (191.127, 258.559)
DALYs	East Asia	Both	Age-standardized	Rate	2015	207.812 (181.856, 255.548)
DALYs	East Asia	Both	Age-standardized	Rate	2016	207.374 (182.047, 255.02)
DALYs	East Asia	Both	Age-standardized	Rate	2017	209.758 (181.901, 259.044)
DALYs	East Asia	Both	Age-standardized	Rate	2018	210.927 (181.391, 255.394)
DALYs	East Asia	Both	Age-standardized	Rate	2019	209.927 (177.995, 261.547)
DALYs	East Asia	Both	Age-standardized	Rate	2020	207.957 (174.539, 258.553)
DALYs	East Asia	Both	Age-standardized	Rate	2021	205.693 (170.302, 257.814)
DALYs	Southeast Asia	Both	Age-standardized	Rate	1990	369.021 (314.863, 421.354)
DALYs	Southeast Asia	Both	Age-standardized	Rate	1991	365.26 (311.553, 418.058)
DALYs	Southeast Asia	Both	Age-standardized	Rate	1992	364.374 (311.843, 417.9)
DALYs	Southeast Asia	Both	Age-standardized	Rate	1993	360.611 (307.608, 413.509)
DALYs	Southeast Asia	Both	Age-standardized	Rate	1994	364.612 (312.222, 415.527)
DALYs	Southeast Asia	Both	Age-standardized	Rate	1995	375.226 (320.202, 426.015)
DALYs	Southeast Asia	Both	Age-standardized	Rate	1996	380.363 (323.607, 431.645)
DALYs	Southeast Asia	Both	Age-standardized	Rate	1997	367.861 (317.331, 419.035)
DALYs	Southeast Asia	Both	Age-standardized	Rate	1998	339.368 (293.897, 386.769)
DALYs	Southeast Asia	Both	Age-standardized	Rate	1999	325.817 (282.237, 369.357)
DALYs	Southeast Asia	Both	Age-standardized	Rate	2000	319.027 (282.226, 360.975)
DALYs	Southeast Asia	Both	Age-standardized	Rate	2001	300.244 (266.095, 339.254)
DALYs	Southeast Asia	Both	Age-standardized	Rate	2002	289.888 (257.375, 327.278)
DALYs	Southeast Asia	Both	Age-standardized	Rate	2003	283.365 (250.888, 318.85)
DALYs	Southeast Asia	Both	Age-standardized	Rate	2004	271.355 (241.252, 308.856)
DALYs	Southeast Asia	Both	Age-standardized	Rate	2005	262.802 (233.873, 300.247)
DALYs	Southeast Asia	Both	Age-standardized	Rate	2006	258.861 (230.983, 295.941)
DALYs	Southeast Asia	Both	Age-standardized	Rate	2007	250.28 (223.106, 284.014)
DALYs	Southeast Asia	Both	Age-standardized	Rate	2008	245.396 (219.153, 281.141)
DALYs	Southeast Asia	Both	Age-standardized	Rate	2009	239.772 (214.612, 270.645)
DALYs	Southeast Asia	Both	Age-standardized	Rate	2010	233.973 (209.088, 268.549)
DALYs	Southeast Asia	Both	Age-standardized	Rate	2011	233.507 (209.462, 266.706)
DALYs	Southeast Asia	Both	Age-standardized	Rate	2012	228.585 (204.586, 260.986)
DALYs	Southeast Asia	Both	Age-standardized	Rate	2013	222.853 (198.622, 255.541)
DALYs	Southeast Asia	Both	Age-standardized	Rate	2014	219.037 (195.796, 254.763)
DALYs	Southeast Asia	Both	Age-standardized	Rate	2015	219.563 (195.488, 254.04)
DALYs	Southeast Asia	Both	Age-standardized	Rate	2016	221.035 (194.498, 254.388)
DALYs	Southeast Asia	Both	Age-standardized	Rate	2017	217.989 (192.726, 250.472)
DALYs	Southeast Asia	Both	Age-standardized	Rate	2018	216.624 (189.988, 251.72)
DALYs	Southeast Asia	Both	Age-standardized	Rate	2019	217.918 (186.589, 256.248)
DALYs	Southeast Asia	Both	Age-standardized	Rate	2020	203.429 (172.529, 238.635)
DALYs	Southeast Asia	Both	Age-standardized	Rate	2021	212.381 (181.916, 247.945)
DALYs	Oceania	Both	Age-standardized	Rate	1990	517.457 (421.815, 624.503)
DALYs	Oceania	Both	Age-standardized	Rate	1991	519.74 (426.084, 631.988)
DALYs	Oceania	Both	Age-standardized	Rate	1992	511.924 (417.085, 623.27)
DALYs	Oceania	Both	Age-standardized	Rate	1993	509.338 (417.732, 618.014)
DALYs	Oceania	Both	Age-standardized	Rate	1994	500.208 (412.182, 603.395)
DALYs	Oceania	Both	Age-standardized	Rate	1995	487.079 (399.606, 583.69)
DALYs	Oceania	Both	Age-standardized	Rate	1996	485.151 (400.521, 592.45)
DALYs	Oceania	Both	Age-standardized	Rate	1997	476.286 (394.467, 580.762)
DALYs	Oceania	Both	Age-standardized	Rate	1998	465.396 (385.283, 567.729)
DALYs	Oceania	Both	Age-standardized	Rate	1999	464.464 (384.221, 568.934)
DALYs	Oceania	Both	Age-standardized	Rate	2000	461.655 (381.819, 581.393)
DALYs	Oceania	Both	Age-standardized	Rate	2001	449.153 (373.328, 562.583)
DALYs	Oceania	Both	Age-standardized	Rate	2002	442.634 (365.492, 564.495)
DALYs	Oceania	Both	Age-standardized	Rate	2003	433.839 (359.833, 545.529)
DALYs	Oceania	Both	Age-standardized	Rate	2004	417.673 (345.71, 523.214)
DALYs	Oceania	Both	Age-standardized	Rate	2005	409.254 (336.702, 520.704)
DALYs	Oceania	Both	Age-standardized	Rate	2006	399.537 (329.99, 511.652)
DALYs	Oceania	Both	Age-standardized	Rate	2007	396.433 (323.569, 515.994)
DALYs	Oceania	Both	Age-standardized	Rate	2008	383.324 (316.07, 502.588)
DALYs	Oceania	Both	Age-standardized	Rate	2009	377.938 (311.82, 485.739)
DALYs	Oceania	Both	Age-standardized	Rate	2010	385.564 (314.269, 520.816)
DALYs	Oceania	Both	Age-standardized	Rate	2011	398.468 (322.044, 548.102)
DALYs	Oceania	Both	Age-standardized	Rate	2012	397.82 (320.834, 550.938)
DALYs	Oceania	Both	Age-standardized	Rate	2013	385.779 (310.022, 520.916)
DALYs	Oceania	Both	Age-standardized	Rate	2014	383.643 (307.071, 518.569)
DALYs	Oceania	Both	Age-standardized	Rate	2015	387.246 (308.592, 542.605)
DALYs	Oceania	Both	Age-standardized	Rate	2016	377.429 (301.527, 511.732)
DALYs	Oceania	Both	Age-standardized	Rate	2017	380.255 (302.853, 521.311)
DALYs	Oceania	Both	Age-standardized	Rate	2018	376.291 (299.734, 495.907)
DALYs	Oceania	Both	Age-standardized	Rate	2019	382.393 (305.459, 541)
DALYs	Oceania	Both	Age-standardized	Rate	2020	372.167 (297.617, 523.537)
DALYs	Oceania	Both	Age-standardized	Rate	2021	365.4 (293.375, 510.453)
DALYs	Central Asia	Both	Age-standardized	Rate	1990	550.586 (519.164, 581.594)
DALYs	Central Asia	Both	Age-standardized	Rate	1991	571.609 (539.625, 605.28)
DALYs	Central Asia	Both	Age-standardized	Rate	1992	628.071 (591.43, 663.995)
DALYs	Central Asia	Both	Age-standardized	Rate	1993	680.904 (639.693, 722.361)
DALYs	Central Asia	Both	Age-standardized	Rate	1994	681.424 (639.206, 721.999)
DALYs	Central Asia	Both	Age-standardized	Rate	1995	701.464 (660.465, 742.816)
DALYs	Central Asia	Both	Age-standardized	Rate	1996	719.114 (680.339, 761.395)
DALYs	Central Asia	Both	Age-standardized	Rate	1997	730.006 (690.427, 770.27)
DALYs	Central Asia	Both	Age-standardized	Rate	1998	716.717 (677.195, 755.858)
DALYs	Central Asia	Both	Age-standardized	Rate	1999	716.106 (677.409, 757.28)
DALYs	Central Asia	Both	Age-standardized	Rate	2000	754.597 (711.974, 798.883)
DALYs	Central Asia	Both	Age-standardized	Rate	2001	747.216 (703.868, 790.995)
DALYs	Central Asia	Both	Age-standardized	Rate	2002	725.729 (684.523, 767.122)
DALYs	Central Asia	Both	Age-standardized	Rate	2003	709.907 (667.344, 754.271)
DALYs	Central Asia	Both	Age-standardized	Rate	2004	713.772 (672.335, 761.153)
DALYs	Central Asia	Both	Age-standardized	Rate	2005	720.577 (677.928, 765.613)
DALYs	Central Asia	Both	Age-standardized	Rate	2006	726.31 (679.442, 773.791)
DALYs	Central Asia	Both	Age-standardized	Rate	2007	731.662 (683.872, 783.931)
DALYs	Central Asia	Both	Age-standardized	Rate	2008	702.415 (662.083, 747.031)
DALYs	Central Asia	Both	Age-standardized	Rate	2009	661.571 (622.968, 700.148)
DALYs	Central Asia	Both	Age-standardized	Rate	2010	650.185 (610.917, 691.076)
DALYs	Central Asia	Both	Age-standardized	Rate	2011	639.433 (600.734, 678.559)
DALYs	Central Asia	Both	Age-standardized	Rate	2012	648.278 (610.82, 687.648)
DALYs	Central Asia	Both	Age-standardized	Rate	2013	651.25 (613.139, 692.597)
DALYs	Central Asia	Both	Age-standardized	Rate	2014	649.14 (610.272, 690.054)
DALYs	Central Asia	Both	Age-standardized	Rate	2015	652.847 (613.55, 695.098)
DALYs	Central Asia	Both	Age-standardized	Rate	2016	643.671 (605.141, 684.443)
DALYs	Central Asia	Both	Age-standardized	Rate	2017	621.15 (584.683, 663.993)
DALYs	Central Asia	Both	Age-standardized	Rate	2018	604.336 (567.296, 647.95)
DALYs	Central Asia	Both	Age-standardized	Rate	2019	595.014 (553.511, 639.681)
DALYs	Central Asia	Both	Age-standardized	Rate	2020	562.426 (515.711, 611.641)
DALYs	Central Asia	Both	Age-standardized	Rate	2021	551.795 (492.181, 616.471)
DALYs	Central Europe	Both	Age-standardized	Rate	1990	546.886 (525.535, 568.813)
DALYs	Central Europe	Both	Age-standardized	Rate	1991	552.046 (529.737, 575.069)
DALYs	Central Europe	Both	Age-standardized	Rate	1992	570.604 (547.228, 595.832)
DALYs	Central Europe	Both	Age-standardized	Rate	1993	564.202 (542.266, 588.713)
DALYs	Central Europe	Both	Age-standardized	Rate	1994	562.506 (541.263, 585.5)
DALYs	Central Europe	Both	Age-standardized	Rate	1995	560.994 (541.538, 581.07)
DALYs	Central Europe	Both	Age-standardized	Rate	1996	556.846 (536.553, 576.873)
DALYs	Central Europe	Both	Age-standardized	Rate	1997	558.264 (540.313, 576.356)
DALYs	Central Europe	Both	Age-standardized	Rate	1998	560.272 (543.721, 576.821)
DALYs	Central Europe	Both	Age-standardized	Rate	1999	563.053 (546.517, 579.405)
DALYs	Central Europe	Both	Age-standardized	Rate	2000	546.754 (529.357, 562.856)
DALYs	Central Europe	Both	Age-standardized	Rate	2001	535.919 (518.544, 550.995)
DALYs	Central Europe	Both	Age-standardized	Rate	2002	524.435 (507.531, 539.634)
DALYs	Central Europe	Both	Age-standardized	Rate	2003	513.791 (496.53, 529.247)
DALYs	Central Europe	Both	Age-standardized	Rate	2004	505.59 (489.128, 521.192)
DALYs	Central Europe	Both	Age-standardized	Rate	2005	491.698 (476.253, 506.845)
DALYs	Central Europe	Both	Age-standardized	Rate	2006	487.788 (472.153, 502.706)
DALYs	Central Europe	Both	Age-standardized	Rate	2007	483.223 (469.292, 497.777)
DALYs	Central Europe	Both	Age-standardized	Rate	2008	488.686 (473.878, 503.36)
DALYs	Central Europe	Both	Age-standardized	Rate	2009	494.067 (479.365, 508.717)
DALYs	Central Europe	Both	Age-standardized	Rate	2010	478.348 (463.504, 493.124)
DALYs	Central Europe	Both	Age-standardized	Rate	2011	472.485 (457.945, 487.256)
DALYs	Central Europe	Both	Age-standardized	Rate	2012	469.858 (456.402, 484.622)
DALYs	Central Europe	Both	Age-standardized	Rate	2013	457.605 (444.294, 470.982)
DALYs	Central Europe	Both	Age-standardized	Rate	2014	446.848 (433.807, 459.999)
DALYs	Central Europe	Both	Age-standardized	Rate	2015	426.218 (412.22, 440.121)
DALYs	Central Europe	Both	Age-standardized	Rate	2016	397.528 (384.631, 410.746)
DALYs	Central Europe	Both	Age-standardized	Rate	2017	392.484 (379.798, 405.551)
DALYs	Central Europe	Both	Age-standardized	Rate	2018	382.086 (370.063, 395.507)
DALYs	Central Europe	Both	Age-standardized	Rate	2019	380.227 (366.12, 393.995)
DALYs	Central Europe	Both	Age-standardized	Rate	2020	349.838 (328.794, 366.891)
DALYs	Central Europe	Both	Age-standardized	Rate	2021	343.953 (315.207, 364.535)
DALYs	Eastern Europe	Both	Age-standardized	Rate	1990	881.643 (861.94, 900.108)
DALYs	Eastern Europe	Both	Age-standardized	Rate	1991	934.388 (911.706, 957.224)
DALYs	Eastern Europe	Both	Age-standardized	Rate	1992	1059.69 (1036.22, 1082.649)
DALYs	Eastern Europe	Both	Age-standardized	Rate	1993	1280.736 (1252.108, 1308.739)
DALYs	Eastern Europe	Both	Age-standardized	Rate	1994	1463.896 (1423.9, 1499.867)
DALYs	Eastern Europe	Both	Age-standardized	Rate	1995	1519.071 (1477.239, 1556.704)
DALYs	Eastern Europe	Both	Age-standardized	Rate	1996	1513.643 (1480.123, 1545.511)
DALYs	Eastern Europe	Both	Age-standardized	Rate	1997	1483.722 (1453.449, 1515.756)
DALYs	Eastern Europe	Both	Age-standardized	Rate	1998	1496.397 (1464.413, 1530.799)
DALYs	Eastern Europe	Both	Age-standardized	Rate	1999	1620.12 (1578.369, 1662.912)
DALYs	Eastern Europe	Both	Age-standardized	Rate	2000	1672.104 (1622.345, 1717.529)
DALYs	Eastern Europe	Both	Age-standardized	Rate	2001	1617.226 (1581.402, 1651.919)
DALYs	Eastern Europe	Both	Age-standardized	Rate	2002	1529.74 (1499.909, 1560.356)
DALYs	Eastern Europe	Both	Age-standardized	Rate	2003	1466.523 (1437.306, 1495.92)
DALYs	Eastern Europe	Both	Age-standardized	Rate	2004	1425.704 (1394.668, 1457.58)
DALYs	Eastern Europe	Both	Age-standardized	Rate	2005	1442.192 (1407.604, 1474.397)
DALYs	Eastern Europe	Both	Age-standardized	Rate	2006	1360.952 (1333.622, 1389.305)
DALYs	Eastern Europe	Both	Age-standardized	Rate	2007	1332.573 (1306.971, 1358.357)
DALYs	Eastern Europe	Both	Age-standardized	Rate	2008	1313.994 (1291.923, 1336.919)
DALYs	Eastern Europe	Both	Age-standardized	Rate	2009	1257.728 (1230.296, 1286.606)
DALYs	Eastern Europe	Both	Age-standardized	Rate	2010	1214.35 (1190.156, 1237.636)
DALYs	Eastern Europe	Both	Age-standardized	Rate	2011	1161.357 (1136.403, 1184.034)
DALYs	Eastern Europe	Both	Age-standardized	Rate	2012	1129.593 (1106.499, 1153.796)
DALYs	Eastern Europe	Both	Age-standardized	Rate	2013	1082.835 (1057.151, 1109.4)
DALYs	Eastern Europe	Both	Age-standardized	Rate	2014	1046.377 (1016.97, 1075.199)
DALYs	Eastern Europe	Both	Age-standardized	Rate	2015	957.17 (933.625, 980.801)
DALYs	Eastern Europe	Both	Age-standardized	Rate	2016	878.586 (855.925, 902.109)
DALYs	Eastern Europe	Both	Age-standardized	Rate	2017	804.798 (776.006, 837.962)
DALYs	Eastern Europe	Both	Age-standardized	Rate	2018	774.112 (740.791, 810.498)
DALYs	Eastern Europe	Both	Age-standardized	Rate	2019	748.211 (712.899, 785.296)
DALYs	Eastern Europe	Both	Age-standardized	Rate	2020	700.883 (648.241, 754.448)
DALYs	Eastern Europe	Both	Age-standardized	Rate	2021	698.79 (628.759, 766.071)
DALYs	High-income Asia Pacific	Both	Age-standardized	Rate	1990	474.512 (438.038, 623.655)
DALYs	High-income Asia Pacific	Both	Age-standardized	Rate	1991	460.896 (426.372, 599.169)
DALYs	High-income Asia Pacific	Both	Age-standardized	Rate	1992	464.31 (431.91, 592.603)
DALYs	High-income Asia Pacific	Both	Age-standardized	Rate	1993	462.827 (432.55, 579.296)
DALYs	High-income Asia Pacific	Both	Age-standardized	Rate	1994	484.154 (454.863, 591.537)
DALYs	High-income Asia Pacific	Both	Age-standardized	Rate	1995	487.713 (457.234, 582.909)
DALYs	High-income Asia Pacific	Both	Age-standardized	Rate	1996	493.66 (464.299, 574.456)
DALYs	High-income Asia Pacific	Both	Age-standardized	Rate	1997	507.27 (479.575, 571.837)
DALYs	High-income Asia Pacific	Both	Age-standardized	Rate	1998	566.759 (540.897, 617.077)
DALYs	High-income Asia Pacific	Both	Age-standardized	Rate	1999	563.622 (541.146, 600.239)
DALYs	High-income Asia Pacific	Both	Age-standardized	Rate	2000	546.817 (525.468, 573.723)
DALYs	High-income Asia Pacific	Both	Age-standardized	Rate	2001	526.159 (506.485, 548.322)
DALYs	High-income Asia Pacific	Both	Age-standardized	Rate	2002	521.403 (502.939, 541.354)
DALYs	High-income Asia Pacific	Both	Age-standardized	Rate	2003	555.077 (534.488, 573.698)
DALYs	High-income Asia Pacific	Both	Age-standardized	Rate	2004	572.035 (548.58, 591.437)
DALYs	High-income Asia Pacific	Both	Age-standardized	Rate	2005	598.147 (567.133, 617.199)
DALYs	High-income Asia Pacific	Both	Age-standardized	Rate	2006	618.187 (580.857, 637.817)
DALYs	High-income Asia Pacific	Both	Age-standardized	Rate	2007	635.727 (591.072, 656.67)
DALYs	High-income Asia Pacific	Both	Age-standardized	Rate	2008	664.907 (613.03, 686.754)
DALYs	High-income Asia Pacific	Both	Age-standardized	Rate	2009	672.704 (615.888, 694.484)
DALYs	High-income Asia Pacific	Both	Age-standardized	Rate	2010	664.862 (607.136, 686.022)
DALYs	High-income Asia Pacific	Both	Age-standardized	Rate	2011	661.744 (603.587, 682.886)
DALYs	High-income Asia Pacific	Both	Age-standardized	Rate	2012	637.007 (583.207, 656.708)
DALYs	High-income Asia Pacific	Both	Age-standardized	Rate	2013	612.824 (561.826, 632.165)
DALYs	High-income Asia Pacific	Both	Age-standardized	Rate	2014	589.596 (539.997, 609.093)
DALYs	High-income Asia Pacific	Both	Age-standardized	Rate	2015	566.133 (518.216, 584.702)
DALYs	High-income Asia Pacific	Both	Age-standardized	Rate	2016	555.326 (508.089, 574.299)
DALYs	High-income Asia Pacific	Both	Age-standardized	Rate	2017	563.082 (515.839, 582.01)
DALYs	High-income Asia Pacific	Both	Age-standardized	Rate	2018	581.065 (529.705, 601.719)
DALYs	High-income Asia Pacific	Both	Age-standardized	Rate	2019	594.766 (543.024, 615.903)
DALYs	High-income Asia Pacific	Both	Age-standardized	Rate	2020	630.438 (579.598, 655.772)
DALYs	High-income Asia Pacific	Both	Age-standardized	Rate	2021	604.926 (560.556, 628.469)
DALYs	Australasia	Both	Age-standardized	Rate	1990	829.469 (782.93, 878.427)
DALYs	Australasia	Both	Age-standardized	Rate	1991	837.139 (790.951, 883.224)
DALYs	Australasia	Both	Age-standardized	Rate	1992	840.194 (793.629, 885.796)
DALYs	Australasia	Both	Age-standardized	Rate	1993	789.358 (745.828, 833.48)
DALYs	Australasia	Both	Age-standardized	Rate	1994	823.571 (778.665, 867.913)
DALYs	Australasia	Both	Age-standardized	Rate	1995	843.589 (798.231, 889.557)
DALYs	Australasia	Both	Age-standardized	Rate	1996	879.968 (830.971, 927.271)
DALYs	Australasia	Both	Age-standardized	Rate	1997	920.645 (869.559, 971.195)
DALYs	Australasia	Both	Age-standardized	Rate	1998	885.009 (833.215, 935.521)
DALYs	Australasia	Both	Age-standardized	Rate	1999	808.485 (758.164, 860.764)
DALYs	Australasia	Both	Age-standardized	Rate	2000	737.675 (694.447, 783.197)
DALYs	Australasia	Both	Age-standardized	Rate	2001	691.2 (652.014, 732.425)
DALYs	Australasia	Both	Age-standardized	Rate	2002	639.48 (601.522, 678.289)
DALYs	Australasia	Both	Age-standardized	Rate	2003	620.705 (584.628, 657.063)
DALYs	Australasia	Both	Age-standardized	Rate	2004	604.89 (570.823, 639.882)
DALYs	Australasia	Both	Age-standardized	Rate	2005	587.82 (555.224, 621.917)
DALYs	Australasia	Both	Age-standardized	Rate	2006	585.946 (553.771, 621.156)
DALYs	Australasia	Both	Age-standardized	Rate	2007	581.562 (548.655, 615.935)
DALYs	Australasia	Both	Age-standardized	Rate	2008	576.056 (543.821, 610.361)
DALYs	Australasia	Both	Age-standardized	Rate	2009	563.074 (532.124, 598.08)
DALYs	Australasia	Both	Age-standardized	Rate	2010	585.855 (553.667, 617.858)
DALYs	Australasia	Both	Age-standardized	Rate	2011	610.557 (579.455, 641.438)
DALYs	Australasia	Both	Age-standardized	Rate	2012	615.036 (585.179, 646.438)
DALYs	Australasia	Both	Age-standardized	Rate	2013	615.996 (586.238, 645.452)
DALYs	Australasia	Both	Age-standardized	Rate	2014	610.208 (581.697, 639.178)
DALYs	Australasia	Both	Age-standardized	Rate	2015	623.618 (592.377, 653.339)
DALYs	Australasia	Both	Age-standardized	Rate	2016	633.002 (600.566, 664.115)
DALYs	Australasia	Both	Age-standardized	Rate	2017	655.795 (621.372, 688.78)
DALYs	Australasia	Both	Age-standardized	Rate	2018	683.782 (647.818, 718.638)
DALYs	Australasia	Both	Age-standardized	Rate	2019	730.76 (677.209, 776.684)
DALYs	Australasia	Both	Age-standardized	Rate	2020	686.261 (631.698, 734.53)
DALYs	Australasia	Both	Age-standardized	Rate	2021	656.839 (604.726, 704.506)
DALYs	Western Europe	Both	Age-standardized	Rate	1990	426.247 (414.365, 437.972)
DALYs	Western Europe	Both	Age-standardized	Rate	1991	423.094 (411.923, 434.419)
DALYs	Western Europe	Both	Age-standardized	Rate	1992	419.751 (408.581, 430.775)
DALYs	Western Europe	Both	Age-standardized	Rate	1993	427.293 (416.021, 439.246)
DALYs	Western Europe	Both	Age-standardized	Rate	1994	425.549 (414.202, 437.207)
DALYs	Western Europe	Both	Age-standardized	Rate	1995	424.656 (413.889, 436.324)
DALYs	Western Europe	Both	Age-standardized	Rate	1996	416.646 (406.071, 427.761)
DALYs	Western Europe	Both	Age-standardized	Rate	1997	411.537 (401.564, 422.143)
DALYs	Western Europe	Both	Age-standardized	Rate	1998	400.347 (390.009, 410.538)
DALYs	Western Europe	Both	Age-standardized	Rate	1999	390.38 (380.486, 400.962)
DALYs	Western Europe	Both	Age-standardized	Rate	2000	380.217 (370.3, 390.745)
DALYs	Western Europe	Both	Age-standardized	Rate	2001	366.136 (356.107, 376.607)
DALYs	Western Europe	Both	Age-standardized	Rate	2002	351.488 (342.477, 361.365)
DALYs	Western Europe	Both	Age-standardized	Rate	2003	340.986 (332.097, 350.325)
DALYs	Western Europe	Both	Age-standardized	Rate	2004	330.455 (322.07, 339.326)
DALYs	Western Europe	Both	Age-standardized	Rate	2005	316.345 (308.002, 324.916)
DALYs	Western Europe	Both	Age-standardized	Rate	2006	306.962 (299.07, 315.112)
DALYs	Western Europe	Both	Age-standardized	Rate	2007	300.436 (292.747, 308.559)
DALYs	Western Europe	Both	Age-standardized	Rate	2008	303.095 (295.325, 310.864)
DALYs	Western Europe	Both	Age-standardized	Rate	2009	303.488 (296.09, 310.832)
DALYs	Western Europe	Both	Age-standardized	Rate	2010	303.055 (295.517, 310.332)
DALYs	Western Europe	Both	Age-standardized	Rate	2011	298.997 (291.384, 306.281)
DALYs	Western Europe	Both	Age-standardized	Rate	2012	291.512 (284.641, 298.7)
DALYs	Western Europe	Both	Age-standardized	Rate	2013	281.391 (274.852, 288.241)
DALYs	Western Europe	Both	Age-standardized	Rate	2014	275.911 (269.435, 282.716)
DALYs	Western Europe	Both	Age-standardized	Rate	2015	272.031 (265.437, 278.753)
DALYs	Western Europe	Both	Age-standardized	Rate	2016	270.184 (263.273, 277.199)
DALYs	Western Europe	Both	Age-standardized	Rate	2017	272.007 (264.306, 279.81)
DALYs	Western Europe	Both	Age-standardized	Rate	2018	275.493 (267.394, 283.59)
DALYs	Western Europe	Both	Age-standardized	Rate	2019	274.824 (265.085, 284.136)
DALYs	Western Europe	Both	Age-standardized	Rate	2020	250.147 (238.108, 261.089)
DALYs	Western Europe	Both	Age-standardized	Rate	2021	257.648 (244.813, 268.886)
DALYs	Southern Latin America	Both	Age-standardized	Rate	1990	563.668 (525.701, 601.344)
DALYs	Southern Latin America	Both	Age-standardized	Rate	1991	564.583 (527.641, 602.485)
DALYs	Southern Latin America	Both	Age-standardized	Rate	1992	580.254 (540.717, 620.964)
DALYs	Southern Latin America	Both	Age-standardized	Rate	1993	582.757 (540.23, 624.941)
DALYs	Southern Latin America	Both	Age-standardized	Rate	1994	579.87 (538.255, 622.012)
DALYs	Southern Latin America	Both	Age-standardized	Rate	1995	594.839 (552.232, 638.151)
DALYs	Southern Latin America	Both	Age-standardized	Rate	1996	605.245 (561.78, 650.299)
DALYs	Southern Latin America	Both	Age-standardized	Rate	1997	636.99 (591.208, 686.747)
DALYs	Southern Latin America	Both	Age-standardized	Rate	1998	654.475 (609.906, 704.529)
DALYs	Southern Latin America	Both	Age-standardized	Rate	1999	671.926 (625.672, 725.463)
DALYs	Southern Latin America	Both	Age-standardized	Rate	2000	693.145 (644.231, 748.394)
DALYs	Southern Latin America	Both	Age-standardized	Rate	2001	737.114 (684.534, 792.842)
DALYs	Southern Latin America	Both	Age-standardized	Rate	2002	751.941 (698.733, 807.97)
DALYs	Southern Latin America	Both	Age-standardized	Rate	2003	727.136 (678.158, 778.029)
DALYs	Southern Latin America	Both	Age-standardized	Rate	2004	710.316 (663.841, 756.142)
DALYs	Southern Latin America	Both	Age-standardized	Rate	2005	703.147 (658.599, 747.642)
DALYs	Southern Latin America	Both	Age-standardized	Rate	2006	698.852 (654.127, 746.539)
DALYs	Southern Latin America	Both	Age-standardized	Rate	2007	731.594 (685.891, 780.872)
DALYs	Southern Latin America	Both	Age-standardized	Rate	2008	757.954 (711.405, 808.114)
DALYs	Southern Latin America	Both	Age-standardized	Rate	2009	759.746 (712.225, 812.13)
DALYs	Southern Latin America	Both	Age-standardized	Rate	2010	749.778 (702.602, 800.237)
DALYs	Southern Latin America	Both	Age-standardized	Rate	2011	758.629 (708.333, 811.3)
DALYs	Southern Latin America	Both	Age-standardized	Rate	2012	751.118 (698.964, 803.56)
DALYs	Southern Latin America	Both	Age-standardized	Rate	2013	746.231 (690.004, 800.502)
DALYs	Southern Latin America	Both	Age-standardized	Rate	2014	745.444 (691.073, 798.205)
DALYs	Southern Latin America	Both	Age-standardized	Rate	2015	707.8 (657.036, 759.069)
DALYs	Southern Latin America	Both	Age-standardized	Rate	2016	719.367 (666.983, 772.459)
DALYs	Southern Latin America	Both	Age-standardized	Rate	2017	747.088 (692.081, 804.975)
DALYs	Southern Latin America	Both	Age-standardized	Rate	2018	756.694 (699.336, 816.738)
DALYs	Southern Latin America	Both	Age-standardized	Rate	2019	745.217 (683.468, 806.487)
DALYs	Southern Latin America	Both	Age-standardized	Rate	2020	651.252 (594.146, 707.649)
DALYs	Southern Latin America	Both	Age-standardized	Rate	2021	659.246 (599.913, 719.104)
DALYs	High-income North America	Both	Age-standardized	Rate	1990	663.248 (647.577, 678.97)
DALYs	High-income North America	Both	Age-standardized	Rate	1991	665.466 (650.61, 681.657)
DALYs	High-income North America	Both	Age-standardized	Rate	1992	671.669 (656.663, 688.014)
DALYs	High-income North America	Both	Age-standardized	Rate	1993	684.165 (668.737, 702.084)
DALYs	High-income North America	Both	Age-standardized	Rate	1994	691.595 (675.008, 709.916)
DALYs	High-income North America	Both	Age-standardized	Rate	1995	674.816 (658.325, 694.085)
DALYs	High-income North America	Both	Age-standardized	Rate	1996	639.621 (624.592, 656.693)
DALYs	High-income North America	Both	Age-standardized	Rate	1997	614.946 (600.689, 629.742)
DALYs	High-income North America	Both	Age-standardized	Rate	1998	594.824 (580.684, 608.333)
DALYs	High-income North America	Both	Age-standardized	Rate	1999	565.184 (551.281, 579.058)
DALYs	High-income North America	Both	Age-standardized	Rate	2000	557.989 (544.431, 571.289)
DALYs	High-income North America	Both	Age-standardized	Rate	2001	543.815 (531.915, 555.946)
DALYs	High-income North America	Both	Age-standardized	Rate	2002	538.029 (526.521, 550.154)
DALYs	High-income North America	Both	Age-standardized	Rate	2003	535.241 (523.312, 547.221)
DALYs	High-income North America	Both	Age-standardized	Rate	2004	540.778 (528.84, 552.435)
DALYs	High-income North America	Both	Age-standardized	Rate	2005	535.097 (522.857, 547.815)
DALYs	High-income North America	Both	Age-standardized	Rate	2006	523.04 (510.098, 536.299)
DALYs	High-income North America	Both	Age-standardized	Rate	2007	516.632 (504.099, 529.841)
DALYs	High-income North America	Both	Age-standardized	Rate	2008	526.012 (513.647, 538.583)
DALYs	High-income North America	Both	Age-standardized	Rate	2009	539.053 (526.928, 551.107)
DALYs	High-income North America	Both	Age-standardized	Rate	2010	550.92 (538.776, 562.675)
DALYs	High-income North America	Both	Age-standardized	Rate	2011	567.844 (555.566, 579.984)
DALYs	High-income North America	Both	Age-standardized	Rate	2012	574.257 (561.762, 586.376)
DALYs	High-income North America	Both	Age-standardized	Rate	2013	586.832 (573.893, 600.302)
DALYs	High-income North America	Both	Age-standardized	Rate	2014	609.61 (595.535, 623.905)
DALYs	High-income North America	Both	Age-standardized	Rate	2015	644.049 (629.752, 658.48)
DALYs	High-income North America	Both	Age-standardized	Rate	2016	682.642 (666.684, 698.816)
DALYs	High-income North America	Both	Age-standardized	Rate	2017	722.277 (706.745, 738.593)
DALYs	High-income North America	Both	Age-standardized	Rate	2018	728.675 (711.431, 746.828)
DALYs	High-income North America	Both	Age-standardized	Rate	2019	708.39 (690.448, 727.493)
DALYs	High-income North America	Both	Age-standardized	Rate	2020	702.664 (678.229, 727.119)
DALYs	High-income North America	Both	Age-standardized	Rate	2021	695.911 (666.919, 724.615)
DALYs	Caribbean	Both	Age-standardized	Rate	1990	549.574 (501.393, 602.286)
DALYs	Caribbean	Both	Age-standardized	Rate	1991	533.276 (486.944, 581.848)
DALYs	Caribbean	Both	Age-standardized	Rate	1992	520.772 (473.464, 570.529)
DALYs	Caribbean	Both	Age-standardized	Rate	1993	491.376 (441.443, 542.952)
DALYs	Caribbean	Both	Age-standardized	Rate	1994	462.939 (414.26, 511.574)
DALYs	Caribbean	Both	Age-standardized	Rate	1995	461.508 (410.633, 513.078)
DALYs	Caribbean	Both	Age-standardized	Rate	1996	433.745 (385.413, 484.083)
DALYs	Caribbean	Both	Age-standardized	Rate	1997	419.883 (368.711, 475.026)
DALYs	Caribbean	Both	Age-standardized	Rate	1998	403.196 (357.287, 453.175)
DALYs	Caribbean	Both	Age-standardized	Rate	1999	404.885 (351.735, 462.193)
DALYs	Caribbean	Both	Age-standardized	Rate	2000	383.563 (334.696, 436.952)
DALYs	Caribbean	Both	Age-standardized	Rate	2001	368.862 (319.295, 425.129)
DALYs	Caribbean	Both	Age-standardized	Rate	2002	344.862 (294.002, 400.966)
DALYs	Caribbean	Both	Age-standardized	Rate	2003	339.808 (286.55, 395.057)
DALYs	Caribbean	Both	Age-standardized	Rate	2004	339.315 (284.853, 395.997)
DALYs	Caribbean	Both	Age-standardized	Rate	2005	331.108 (278.989, 389.806)
DALYs	Caribbean	Both	Age-standardized	Rate	2006	316.938 (263.674, 375.028)
DALYs	Caribbean	Both	Age-standardized	Rate	2007	313.336 (258.657, 375.764)
DALYs	Caribbean	Both	Age-standardized	Rate	2008	310.405 (255.214, 370.692)
DALYs	Caribbean	Both	Age-standardized	Rate	2009	305.758 (250.798, 364.848)
DALYs	Caribbean	Both	Age-standardized	Rate	2010	301.185 (250.833, 356.192)
DALYs	Caribbean	Both	Age-standardized	Rate	2011	310.302 (257.007, 367.143)
DALYs	Caribbean	Both	Age-standardized	Rate	2012	317.837 (261.917, 377.475)
DALYs	Caribbean	Both	Age-standardized	Rate	2013	317.752 (259.148, 378.825)
DALYs	Caribbean	Both	Age-standardized	Rate	2014	329.147 (265.521, 397.323)
DALYs	Caribbean	Both	Age-standardized	Rate	2015	326.3 (258.643, 395.94)
DALYs	Caribbean	Both	Age-standardized	Rate	2016	325.931 (256.71, 396.794)
DALYs	Caribbean	Both	Age-standardized	Rate	2017	331.212 (259.549, 401.91)
DALYs	Caribbean	Both	Age-standardized	Rate	2018	330.582 (258.25, 404.152)
DALYs	Caribbean	Both	Age-standardized	Rate	2019	329.602 (256.863, 405.371)
DALYs	Caribbean	Both	Age-standardized	Rate	2020	299.602 (235.791, 370.386)
DALYs	Caribbean	Both	Age-standardized	Rate	2021	300.405 (236.467, 376.382)
DALYs	Andean Latin America	Both	Age-standardized	Rate	1990	331.433 (284.302, 391.801)
DALYs	Andean Latin America	Both	Age-standardized	Rate	1991	337.732 (293.464, 392.858)
DALYs	Andean Latin America	Both	Age-standardized	Rate	1992	354.601 (307.912, 409.684)
DALYs	Andean Latin America	Both	Age-standardized	Rate	1993	361.523 (312.746, 414.103)
DALYs	Andean Latin America	Both	Age-standardized	Rate	1994	371.234 (319.96, 427.714)
DALYs	Andean Latin America	Both	Age-standardized	Rate	1995	374.572 (325.492, 426.165)
DALYs	Andean Latin America	Both	Age-standardized	Rate	1996	393.896 (346.219, 444.102)
DALYs	Andean Latin America	Both	Age-standardized	Rate	1997	402.965 (356.751, 452.742)
DALYs	Andean Latin America	Both	Age-standardized	Rate	1998	401.897 (352.156, 453.895)
DALYs	Andean Latin America	Both	Age-standardized	Rate	1999	400.524 (345.694, 455.579)
DALYs	Andean Latin America	Both	Age-standardized	Rate	2000	396.166 (338.776, 452.337)
DALYs	Andean Latin America	Both	Age-standardized	Rate	2001	400.721 (344.649, 462.145)
DALYs	Andean Latin America	Both	Age-standardized	Rate	2002	408.626 (352.079, 471.663)
DALYs	Andean Latin America	Both	Age-standardized	Rate	2003	423.4 (363.624, 483.002)
DALYs	Andean Latin America	Both	Age-standardized	Rate	2004	444.776 (384.663, 504.326)
DALYs	Andean Latin America	Both	Age-standardized	Rate	2005	466.801 (402.3, 529.059)
DALYs	Andean Latin America	Both	Age-standardized	Rate	2006	459.766 (395.983, 522.361)
DALYs	Andean Latin America	Both	Age-standardized	Rate	2007	467.826 (406.548, 532.473)
DALYs	Andean Latin America	Both	Age-standardized	Rate	2008	453.884 (388.042, 518.429)
DALYs	Andean Latin America	Both	Age-standardized	Rate	2009	454.004 (390.035, 520.656)
DALYs	Andean Latin America	Both	Age-standardized	Rate	2010	458.71 (396.138, 527.643)
DALYs	Andean Latin America	Both	Age-standardized	Rate	2011	461.138 (392.659, 528.704)
DALYs	Andean Latin America	Both	Age-standardized	Rate	2012	456.318 (389.492, 520.69)
DALYs	Andean Latin America	Both	Age-standardized	Rate	2013	418.263 (354.49, 479.955)
DALYs	Andean Latin America	Both	Age-standardized	Rate	2014	404.149 (343.904, 463.381)
DALYs	Andean Latin America	Both	Age-standardized	Rate	2015	411.675 (353.033, 470.511)
DALYs	Andean Latin America	Both	Age-standardized	Rate	2016	428.333 (368.17, 491.867)
DALYs	Andean Latin America	Both	Age-standardized	Rate	2017	432.641 (366.289, 497.758)
DALYs	Andean Latin America	Both	Age-standardized	Rate	2018	441.365 (369.781, 510.163)
DALYs	Andean Latin America	Both	Age-standardized	Rate	2019	448.205 (371.13, 529.319)
DALYs	Andean Latin America	Both	Age-standardized	Rate	2020	377.75 (311.962, 451.794)
DALYs	Andean Latin America	Both	Age-standardized	Rate	2021	372.11 (303.932, 446.417)
DALYs	Central Latin America	Both	Age-standardized	Rate	1990	298.363 (284.596, 312.078)
DALYs	Central Latin America	Both	Age-standardized	Rate	1991	310.744 (296.986, 324.431)
DALYs	Central Latin America	Both	Age-standardized	Rate	1992	318.28 (304.946, 332.064)
DALYs	Central Latin America	Both	Age-standardized	Rate	1993	324.645 (311.118, 339.067)
DALYs	Central Latin America	Both	Age-standardized	Rate	1994	348.879 (334.39, 364.361)
DALYs	Central Latin America	Both	Age-standardized	Rate	1995	383.415 (366.746, 400.437)
DALYs	Central Latin America	Both	Age-standardized	Rate	1996	402.52 (385.752, 419.75)
DALYs	Central Latin America	Both	Age-standardized	Rate	1997	421.682 (404.405, 438.862)
DALYs	Central Latin America	Both	Age-standardized	Rate	1998	429.604 (411.188, 447.467)
DALYs	Central Latin America	Both	Age-standardized	Rate	1999	429.237 (411.505, 446.869)
DALYs	Central Latin America	Both	Age-standardized	Rate	2000	434.887 (416.47, 453.053)
DALYs	Central Latin America	Both	Age-standardized	Rate	2001	440.221 (420.881, 459.336)
DALYs	Central Latin America	Both	Age-standardized	Rate	2002	441.801 (424.032, 460.153)
DALYs	Central Latin America	Both	Age-standardized	Rate	2003	449.676 (431.001, 468.017)
DALYs	Central Latin America	Both	Age-standardized	Rate	2004	448.363 (429.467, 467.575)
DALYs	Central Latin America	Both	Age-standardized	Rate	2005	441.785 (423.7, 460.555)
DALYs	Central Latin America	Both	Age-standardized	Rate	2006	439.935 (422.132, 458.917)
DALYs	Central Latin America	Both	Age-standardized	Rate	2007	431.056 (413.016, 450.713)
DALYs	Central Latin America	Both	Age-standardized	Rate	2008	448.002 (429.679, 467.455)
DALYs	Central Latin America	Both	Age-standardized	Rate	2009	456.124 (436.37, 477.475)
DALYs	Central Latin America	Both	Age-standardized	Rate	2010	461.374 (441.33, 482.936)
DALYs	Central Latin America	Both	Age-standardized	Rate	2011	473.88 (452.72, 495.889)
DALYs	Central Latin America	Both	Age-standardized	Rate	2012	466.943 (445.015, 490.139)
DALYs	Central Latin America	Both	Age-standardized	Rate	2013	460.016 (438.626, 482.416)
DALYs	Central Latin America	Both	Age-standardized	Rate	2014	469.072 (448.73, 491.648)
DALYs	Central Latin America	Both	Age-standardized	Rate	2015	486.798 (464.918, 510.443)
DALYs	Central Latin America	Both	Age-standardized	Rate	2016	506.642 (483.583, 532.973)
DALYs	Central Latin America	Both	Age-standardized	Rate	2017	502.148 (479.064, 528.09)
DALYs	Central Latin America	Both	Age-standardized	Rate	2018	503.742 (476.512, 534.779)
DALYs	Central Latin America	Both	Age-standardized	Rate	2019	505.705 (476.002, 538.751)
DALYs	Central Latin America	Both	Age-standardized	Rate	2020	474.369 (437.972, 509.472)
DALYs	Central Latin America	Both	Age-standardized	Rate	2021	476.159 (426.775, 526.704)
DALYs	Tropical Latin America	Both	Age-standardized	Rate	1990	282.74 (267.275, 300.301)
DALYs	Tropical Latin America	Both	Age-standardized	Rate	1991	282.053 (265.481, 298.847)
DALYs	Tropical Latin America	Both	Age-standardized	Rate	1992	287.85 (270.592, 304.987)
DALYs	Tropical Latin America	Both	Age-standardized	Rate	1993	303.235 (285.766, 320.058)
DALYs	Tropical Latin America	Both	Age-standardized	Rate	1994	309.813 (292.858, 326.661)
DALYs	Tropical Latin America	Both	Age-standardized	Rate	1995	303.671 (287.388, 319.842)
DALYs	Tropical Latin America	Both	Age-standardized	Rate	1996	300.343 (283.95, 315.954)
DALYs	Tropical Latin America	Both	Age-standardized	Rate	1997	287.959 (271.938, 302.798)
DALYs	Tropical Latin America	Both	Age-standardized	Rate	1998	288.755 (272.907, 304.143)
DALYs	Tropical Latin America	Both	Age-standardized	Rate	1999	279.677 (263.616, 294.785)
DALYs	Tropical Latin America	Both	Age-standardized	Rate	2000	276.806 (261.361, 292.355)
DALYs	Tropical Latin America	Both	Age-standardized	Rate	2001	291.778 (276.203, 307.557)
DALYs	Tropical Latin America	Both	Age-standardized	Rate	2002	291.466 (276.336, 307.639)
DALYs	Tropical Latin America	Both	Age-standardized	Rate	2003	288.408 (274.005, 303.333)
DALYs	Tropical Latin America	Both	Age-standardized	Rate	2004	287.881 (273.474, 302.624)
DALYs	Tropical Latin America	Both	Age-standardized	Rate	2005	283.565 (269.042, 299.261)
DALYs	Tropical Latin America	Both	Age-standardized	Rate	2006	287.135 (272.088, 303.311)
DALYs	Tropical Latin America	Both	Age-standardized	Rate	2007	290.699 (276.067, 306.677)
DALYs	Tropical Latin America	Both	Age-standardized	Rate	2008	293.783 (278.562, 309.245)
DALYs	Tropical Latin America	Both	Age-standardized	Rate	2009	292.153 (276.767, 308.945)
DALYs	Tropical Latin America	Both	Age-standardized	Rate	2010	289.586 (273.924, 305.801)
DALYs	Tropical Latin America	Both	Age-standardized	Rate	2011	298.798 (282.928, 314.771)
DALYs	Tropical Latin America	Both	Age-standardized	Rate	2012	299.538 (283.541, 316.244)
DALYs	Tropical Latin America	Both	Age-standardized	Rate	2013	304.113 (288.256, 322.175)
DALYs	Tropical Latin America	Both	Age-standardized	Rate	2014	314.017 (297.837, 332.898)
DALYs	Tropical Latin America	Both	Age-standardized	Rate	2015	327.057 (310.496, 346.309)
DALYs	Tropical Latin America	Both	Age-standardized	Rate	2016	354.049 (334.351, 375.945)
DALYs	Tropical Latin America	Both	Age-standardized	Rate	2017	373.776 (352.939, 396.483)
DALYs	Tropical Latin America	Both	Age-standardized	Rate	2018	394.655 (373.017, 418.204)
DALYs	Tropical Latin America	Both	Age-standardized	Rate	2019	425.677 (401.709, 450.886)
DALYs	Tropical Latin America	Both	Age-standardized	Rate	2020	423.263 (397.85, 450.364)
DALYs	Tropical Latin America	Both	Age-standardized	Rate	2021	397.796 (373.423, 424.773)
DALYs	North Africa and Middle East	Both	Age-standardized	Rate	1990	332.176 (256.055, 385.337)
DALYs	North Africa and Middle East	Both	Age-standardized	Rate	1991	327.55 (251.993, 379.597)
DALYs	North Africa and Middle East	Both	Age-standardized	Rate	1992	326.525 (253.295, 376.785)
DALYs	North Africa and Middle East	Both	Age-standardized	Rate	1993	325.632 (253.419, 376.479)
DALYs	North Africa and Middle East	Both	Age-standardized	Rate	1994	324.829 (254.263, 374.762)
DALYs	North Africa and Middle East	Both	Age-standardized	Rate	1995	322.964 (254.259, 372.296)
DALYs	North Africa and Middle East	Both	Age-standardized	Rate	1996	320.429 (251.86, 368.257)
DALYs	North Africa and Middle East	Both	Age-standardized	Rate	1997	318.318 (250.788, 364.329)
DALYs	North Africa and Middle East	Both	Age-standardized	Rate	1998	314.187 (247.002, 359.372)
DALYs	North Africa and Middle East	Both	Age-standardized	Rate	1999	312.713 (247.11, 356.542)
DALYs	North Africa and Middle East	Both	Age-standardized	Rate	2000	307.912 (246.184, 349.706)
DALYs	North Africa and Middle East	Both	Age-standardized	Rate	2001	303.906 (241.719, 343.601)
DALYs	North Africa and Middle East	Both	Age-standardized	Rate	2002	297.778 (234.174, 335.816)
DALYs	North Africa and Middle East	Both	Age-standardized	Rate	2003	294.021 (233.214, 332.115)
DALYs	North Africa and Middle East	Both	Age-standardized	Rate	2004	290.8 (232.388, 328.482)
DALYs	North Africa and Middle East	Both	Age-standardized	Rate	2005	285.441 (230.101, 321.108)
DALYs	North Africa and Middle East	Both	Age-standardized	Rate	2006	278.368 (226.122, 314.248)
DALYs	North Africa and Middle East	Both	Age-standardized	Rate	2007	272.12 (222.266, 306.751)
DALYs	North Africa and Middle East	Both	Age-standardized	Rate	2008	268.336 (221.22, 302.53)
DALYs	North Africa and Middle East	Both	Age-standardized	Rate	2009	264.541 (218.474, 298.92)
DALYs	North Africa and Middle East	Both	Age-standardized	Rate	2010	259.046 (214.72, 291.758)
DALYs	North Africa and Middle East	Both	Age-standardized	Rate	2011	254.388 (210.656, 287.467)
DALYs	North Africa and Middle East	Both	Age-standardized	Rate	2012	248.215 (206.309, 281.523)
DALYs	North Africa and Middle East	Both	Age-standardized	Rate	2013	246.844 (205.191, 282.269)
DALYs	North Africa and Middle East	Both	Age-standardized	Rate	2014	243.488 (203.393, 279.3)
DALYs	North Africa and Middle East	Both	Age-standardized	Rate	2015	240.633 (201.014, 277.267)
DALYs	North Africa and Middle East	Both	Age-standardized	Rate	2016	237.573 (197.313, 275.149)
DALYs	North Africa and Middle East	Both	Age-standardized	Rate	2017	232.38 (192.285, 269.754)
DALYs	North Africa and Middle East	Both	Age-standardized	Rate	2018	228.739 (189.106, 267.516)
DALYs	North Africa and Middle East	Both	Age-standardized	Rate	2019	227.978 (186.651, 268.596)
DALYs	North Africa and Middle East	Both	Age-standardized	Rate	2020	219.487 (179.747, 258.206)
DALYs	North Africa and Middle East	Both	Age-standardized	Rate	2021	214.735 (174.597, 256.37)
DALYs	South Asia	Both	Age-standardized	Rate	1990	1239.738 (942.681, 1412.524)
DALYs	South Asia	Both	Age-standardized	Rate	1991	1250.723 (961.201, 1422.293)
DALYs	South Asia	Both	Age-standardized	Rate	1992	1257.078 (967.675, 1418.439)
DALYs	South Asia	Both	Age-standardized	Rate	1993	1253.834 (990.623, 1406.727)
DALYs	South Asia	Both	Age-standardized	Rate	1994	1267.284 (1007.558, 1417.391)
DALYs	South Asia	Both	Age-standardized	Rate	1995	1250.66 (1008.44, 1398.935)
DALYs	South Asia	Both	Age-standardized	Rate	1996	1233.638 (1001.287, 1375.892)
DALYs	South Asia	Both	Age-standardized	Rate	1997	1236.379 (998.102, 1386.991)
DALYs	South Asia	Both	Age-standardized	Rate	1998	1275.096 (1054.385, 1425.032)
DALYs	South Asia	Both	Age-standardized	Rate	1999	1302.996 (1070.852, 1448.107)
DALYs	South Asia	Both	Age-standardized	Rate	2000	1273.919 (1057.433, 1410.35)
DALYs	South Asia	Both	Age-standardized	Rate	2001	1202.867 (1012.365, 1335.949)
DALYs	South Asia	Both	Age-standardized	Rate	2002	1135.551 (965.384, 1264.648)
DALYs	South Asia	Both	Age-standardized	Rate	2003	1103.329 (958.063, 1218.999)
DALYs	South Asia	Both	Age-standardized	Rate	2004	1135.996 (1007.935, 1253.429)
DALYs	South Asia	Both	Age-standardized	Rate	2005	1157.231 (1003.677, 1270.299)
DALYs	South Asia	Both	Age-standardized	Rate	2006	1128.865 (985.627, 1235.352)
DALYs	South Asia	Both	Age-standardized	Rate	2007	1086.076 (939.275, 1188.128)
DALYs	South Asia	Both	Age-standardized	Rate	2008	1058.409 (931.872, 1160.253)
DALYs	South Asia	Both	Age-standardized	Rate	2009	1017.637 (889.742, 1118.887)
DALYs	South Asia	Both	Age-standardized	Rate	2010	1008.228 (872.078, 1098.817)
DALYs	South Asia	Both	Age-standardized	Rate	2011	1002.815 (860.845, 1097.957)
DALYs	South Asia	Both	Age-standardized	Rate	2012	978.313 (840.579, 1068.191)
DALYs	South Asia	Both	Age-standardized	Rate	2013	915.106 (795.76, 1001.854)
DALYs	South Asia	Both	Age-standardized	Rate	2014	846.435 (743.487, 931.199)
DALYs	South Asia	Both	Age-standardized	Rate	2015	792.273 (697.8, 873.442)
DALYs	South Asia	Both	Age-standardized	Rate	2016	758.531 (661.045, 835.285)
DALYs	South Asia	Both	Age-standardized	Rate	2017	751.604 (664.614, 832.21)
DALYs	South Asia	Both	Age-standardized	Rate	2018	696.201 (620.173, 775.318)
DALYs	South Asia	Both	Age-standardized	Rate	2019	665.681 (588.057, 738.929)
DALYs	South Asia	Both	Age-standardized	Rate	2020	676.966 (599.684, 763.984)
DALYs	South Asia	Both	Age-standardized	Rate	2021	683.534 (599.345, 775.799)
DALYs	Central Sub-Saharan Africa	Both	Age-standardized	Rate	1990	343.821 (249.296, 481.049)
DALYs	Central Sub-Saharan Africa	Both	Age-standardized	Rate	1991	347.087 (251.285, 486.203)
DALYs	Central Sub-Saharan Africa	Both	Age-standardized	Rate	1992	341.977 (246.921, 486.139)
DALYs	Central Sub-Saharan Africa	Both	Age-standardized	Rate	1993	336.716 (244.177, 483.429)
DALYs	Central Sub-Saharan Africa	Both	Age-standardized	Rate	1994	331.656 (241.721, 472.608)
DALYs	Central Sub-Saharan Africa	Both	Age-standardized	Rate	1995	331.795 (238.578, 461.482)
DALYs	Central Sub-Saharan Africa	Both	Age-standardized	Rate	1996	325.821 (232.116, 461.418)
DALYs	Central Sub-Saharan Africa	Both	Age-standardized	Rate	1997	310.515 (221.657, 442.898)
DALYs	Central Sub-Saharan Africa	Both	Age-standardized	Rate	1998	315.88 (230.305, 449.613)
DALYs	Central Sub-Saharan Africa	Both	Age-standardized	Rate	1999	323.282 (235.422, 461.218)
DALYs	Central Sub-Saharan Africa	Both	Age-standardized	Rate	2000	323.503 (237.997, 461.796)
DALYs	Central Sub-Saharan Africa	Both	Age-standardized	Rate	2001	320.091 (234.881, 452.634)
DALYs	Central Sub-Saharan Africa	Both	Age-standardized	Rate	2002	315.566 (232.515, 446.049)
DALYs	Central Sub-Saharan Africa	Both	Age-standardized	Rate	2003	320.492 (235.43, 450.703)
DALYs	Central Sub-Saharan Africa	Both	Age-standardized	Rate	2004	314.026 (232.381, 438.149)
DALYs	Central Sub-Saharan Africa	Both	Age-standardized	Rate	2005	310.227 (228.32, 436.824)
DALYs	Central Sub-Saharan Africa	Both	Age-standardized	Rate	2006	310.548 (228.545, 437.625)
DALYs	Central Sub-Saharan Africa	Both	Age-standardized	Rate	2007	307.458 (227.674, 437.865)
DALYs	Central Sub-Saharan Africa	Both	Age-standardized	Rate	2008	306.862 (226.669, 438.435)
DALYs	Central Sub-Saharan Africa	Both	Age-standardized	Rate	2009	307.566 (225.733, 444.517)
DALYs	Central Sub-Saharan Africa	Both	Age-standardized	Rate	2010	308.409 (223.935, 451.714)
DALYs	Central Sub-Saharan Africa	Both	Age-standardized	Rate	2011	310.496 (224.388, 457.019)
DALYs	Central Sub-Saharan Africa	Both	Age-standardized	Rate	2012	312.295 (226.13, 457.583)
DALYs	Central Sub-Saharan Africa	Both	Age-standardized	Rate	2013	315.074 (225.535, 458.652)
DALYs	Central Sub-Saharan Africa	Both	Age-standardized	Rate	2014	316.754 (225.194, 463.58)
DALYs	Central Sub-Saharan Africa	Both	Age-standardized	Rate	2015	314.755 (222.71, 462.67)
DALYs	Central Sub-Saharan Africa	Both	Age-standardized	Rate	2016	313.469 (222.14, 462.37)
DALYs	Central Sub-Saharan Africa	Both	Age-standardized	Rate	2017	313.874 (218.552, 468.623)
DALYs	Central Sub-Saharan Africa	Both	Age-standardized	Rate	2018	311.772 (215.954, 466.817)
DALYs	Central Sub-Saharan Africa	Both	Age-standardized	Rate	2019	309.077 (211.951, 458.997)
DALYs	Central Sub-Saharan Africa	Both	Age-standardized	Rate	2020	307.637 (211.658, 458.64)
DALYs	Central Sub-Saharan Africa	Both	Age-standardized	Rate	2021	305.551 (211.446, 455.956)
DALYs	Eastern Sub-Saharan Africa	Both	Age-standardized	Rate	1990	368.398 (294.933, 436.489)
DALYs	Eastern Sub-Saharan Africa	Both	Age-standardized	Rate	1991	371.828 (296.718, 440.595)
DALYs	Eastern Sub-Saharan Africa	Both	Age-standardized	Rate	1992	375.783 (300.094, 445.076)
DALYs	Eastern Sub-Saharan Africa	Both	Age-standardized	Rate	1993	380.39 (304.817, 450.599)
DALYs	Eastern Sub-Saharan Africa	Both	Age-standardized	Rate	1994	377.149 (300.62, 449.675)
DALYs	Eastern Sub-Saharan Africa	Both	Age-standardized	Rate	1995	375.598 (300.605, 447.655)
DALYs	Eastern Sub-Saharan Africa	Both	Age-standardized	Rate	1996	373.451 (300.14, 449.212)
DALYs	Eastern Sub-Saharan Africa	Both	Age-standardized	Rate	1997	369.557 (294.069, 442.553)
DALYs	Eastern Sub-Saharan Africa	Both	Age-standardized	Rate	1998	367.879 (294.506, 439.793)
DALYs	Eastern Sub-Saharan Africa	Both	Age-standardized	Rate	1999	361.013 (288.392, 432.356)
DALYs	Eastern Sub-Saharan Africa	Both	Age-standardized	Rate	2000	356.133 (286.305, 425.766)
DALYs	Eastern Sub-Saharan Africa	Both	Age-standardized	Rate	2001	346.161 (280.659, 417.952)
DALYs	Eastern Sub-Saharan Africa	Both	Age-standardized	Rate	2002	337.03 (274.053, 406.196)
DALYs	Eastern Sub-Saharan Africa	Both	Age-standardized	Rate	2003	331.332 (271.067, 401.273)
DALYs	Eastern Sub-Saharan Africa	Both	Age-standardized	Rate	2004	325.867 (267.976, 395.738)
DALYs	Eastern Sub-Saharan Africa	Both	Age-standardized	Rate	2005	320.398 (266.248, 387.875)
DALYs	Eastern Sub-Saharan Africa	Both	Age-standardized	Rate	2006	315.411 (261.221, 384.148)
DALYs	Eastern Sub-Saharan Africa	Both	Age-standardized	Rate	2007	311.597 (260.817, 377.574)
DALYs	Eastern Sub-Saharan Africa	Both	Age-standardized	Rate	2008	306.584 (258.038, 367.661)
DALYs	Eastern Sub-Saharan Africa	Both	Age-standardized	Rate	2009	303.82 (255.633, 363.544)
DALYs	Eastern Sub-Saharan Africa	Both	Age-standardized	Rate	2010	301.108 (252.751, 359.142)
DALYs	Eastern Sub-Saharan Africa	Both	Age-standardized	Rate	2011	299.275 (251.139, 357.811)
DALYs	Eastern Sub-Saharan Africa	Both	Age-standardized	Rate	2012	295.857 (250.291, 353.543)
DALYs	Eastern Sub-Saharan Africa	Both	Age-standardized	Rate	2013	292.471 (246.366, 349.503)
DALYs	Eastern Sub-Saharan Africa	Both	Age-standardized	Rate	2014	290.714 (244.569, 346.716)
DALYs	Eastern Sub-Saharan Africa	Both	Age-standardized	Rate	2015	288.374 (242.531, 346.923)
DALYs	Eastern Sub-Saharan Africa	Both	Age-standardized	Rate	2016	288.181 (240.676, 350.115)
DALYs	Eastern Sub-Saharan Africa	Both	Age-standardized	Rate	2017	286.673 (239.364, 348.748)
DALYs	Eastern Sub-Saharan Africa	Both	Age-standardized	Rate	2018	283.866 (233.846, 348.324)
DALYs	Eastern Sub-Saharan Africa	Both	Age-standardized	Rate	2019	282.531 (232.427, 350.13)
DALYs	Eastern Sub-Saharan Africa	Both	Age-standardized	Rate	2020	280.318 (230.307, 346.812)
DALYs	Eastern Sub-Saharan Africa	Both	Age-standardized	Rate	2021	277.418 (227.985, 350.504)
DALYs	Southern Sub-Saharan Africa	Both	Age-standardized	Rate	1990	592.957 (465.22, 751.82)
DALYs	Southern Sub-Saharan Africa	Both	Age-standardized	Rate	1991	594.631 (461.775, 752.335)
DALYs	Southern Sub-Saharan Africa	Both	Age-standardized	Rate	1992	610.04 (481.679, 767.236)
DALYs	Southern Sub-Saharan Africa	Both	Age-standardized	Rate	1993	593.758 (468.636, 755.062)
DALYs	Southern Sub-Saharan Africa	Both	Age-standardized	Rate	1994	618.142 (494.317, 764.414)
DALYs	Southern Sub-Saharan Africa	Both	Age-standardized	Rate	1995	627.156 (496.17, 770.546)
DALYs	Southern Sub-Saharan Africa	Both	Age-standardized	Rate	1996	644.082 (504.262, 780.952)
DALYs	Southern Sub-Saharan Africa	Both	Age-standardized	Rate	1997	697.111 (546.212, 826.341)
DALYs	Southern Sub-Saharan Africa	Both	Age-standardized	Rate	1998	727.321 (569.126, 860.192)
DALYs	Southern Sub-Saharan Africa	Both	Age-standardized	Rate	1999	739.467 (586.342, 876.099)
DALYs	Southern Sub-Saharan Africa	Both	Age-standardized	Rate	2000	792.171 (632.56, 928.531)
DALYs	Southern Sub-Saharan Africa	Both	Age-standardized	Rate	2001	802.847 (652.917, 936.224)
DALYs	Southern Sub-Saharan Africa	Both	Age-standardized	Rate	2002	839.783 (689.138, 966.374)
DALYs	Southern Sub-Saharan Africa	Both	Age-standardized	Rate	2003	869.958 (721.984, 991.194)
DALYs	Southern Sub-Saharan Africa	Both	Age-standardized	Rate	2004	873.413 (730.953, 985.582)
DALYs	Southern Sub-Saharan Africa	Both	Age-standardized	Rate	2005	857.088 (725.384, 965.001)
DALYs	Southern Sub-Saharan Africa	Both	Age-standardized	Rate	2006	850.791 (723.107, 956.322)
DALYs	Southern Sub-Saharan Africa	Both	Age-standardized	Rate	2007	820.023 (696.008, 922.8)
DALYs	Southern Sub-Saharan Africa	Both	Age-standardized	Rate	2008	819.097 (691.625, 928.06)
DALYs	Southern Sub-Saharan Africa	Both	Age-standardized	Rate	2009	796.206 (676.084, 910.396)
DALYs	Southern Sub-Saharan Africa	Both	Age-standardized	Rate	2010	764.332 (635.854, 875.497)
DALYs	Southern Sub-Saharan Africa	Both	Age-standardized	Rate	2011	742.583 (615.533, 861.546)
DALYs	Southern Sub-Saharan Africa	Both	Age-standardized	Rate	2012	735.173 (607.81, 859.743)
DALYs	Southern Sub-Saharan Africa	Both	Age-standardized	Rate	2013	727.46 (596.663, 855.323)
DALYs	Southern Sub-Saharan Africa	Both	Age-standardized	Rate	2014	730.83 (591.191, 863.355)
DALYs	Southern Sub-Saharan Africa	Both	Age-standardized	Rate	2015	740.313 (602.626, 869.803)
DALYs	Southern Sub-Saharan Africa	Both	Age-standardized	Rate	2016	746.331 (601.532, 883.796)
DALYs	Southern Sub-Saharan Africa	Both	Age-standardized	Rate	2017	743.389 (596.317, 874.795)
DALYs	Southern Sub-Saharan Africa	Both	Age-standardized	Rate	2018	745.459 (595.837, 883.85)
DALYs	Southern Sub-Saharan Africa	Both	Age-standardized	Rate	2019	720.497 (574.938, 857.613)
DALYs	Southern Sub-Saharan Africa	Both	Age-standardized	Rate	2020	739.696 (590.052, 878.139)
DALYs	Southern Sub-Saharan Africa	Both	Age-standardized	Rate	2021	736.113 (581.149, 887.959)
DALYs	Western Sub-Saharan Africa	Both	Age-standardized	Rate	1990	206.644 (163.329, 252.032)
DALYs	Western Sub-Saharan Africa	Both	Age-standardized	Rate	1991	208.256 (165.074, 253.807)
DALYs	Western Sub-Saharan Africa	Both	Age-standardized	Rate	1992	211.162 (167.169, 255.693)
DALYs	Western Sub-Saharan Africa	Both	Age-standardized	Rate	1993	213.127 (168.786, 255.97)
DALYs	Western Sub-Saharan Africa	Both	Age-standardized	Rate	1994	215.075 (169.102, 261.299)
DALYs	Western Sub-Saharan Africa	Both	Age-standardized	Rate	1995	216.638 (171.699, 265.092)
DALYs	Western Sub-Saharan Africa	Both	Age-standardized	Rate	1996	218.471 (170.773, 263.505)
DALYs	Western Sub-Saharan Africa	Both	Age-standardized	Rate	1997	221.043 (174.976, 269.062)
DALYs	Western Sub-Saharan Africa	Both	Age-standardized	Rate	1998	223.934 (173.847, 272.241)
DALYs	Western Sub-Saharan Africa	Both	Age-standardized	Rate	1999	226.645 (173.617, 274.991)
DALYs	Western Sub-Saharan Africa	Both	Age-standardized	Rate	2000	226.716 (175.056, 275.302)
DALYs	Western Sub-Saharan Africa	Both	Age-standardized	Rate	2001	229.935 (181.153, 280.151)
DALYs	Western Sub-Saharan Africa	Both	Age-standardized	Rate	2002	228.7 (174.907, 278.054)
DALYs	Western Sub-Saharan Africa	Both	Age-standardized	Rate	2003	227.3 (172.961, 278.295)
DALYs	Western Sub-Saharan Africa	Both	Age-standardized	Rate	2004	225.53 (175.719, 278.237)
DALYs	Western Sub-Saharan Africa	Both	Age-standardized	Rate	2005	223.292 (173.075, 274.072)
DALYs	Western Sub-Saharan Africa	Both	Age-standardized	Rate	2006	220.155 (167.746, 272.454)
DALYs	Western Sub-Saharan Africa	Both	Age-standardized	Rate	2007	219.434 (170.423, 266.043)
DALYs	Western Sub-Saharan Africa	Both	Age-standardized	Rate	2008	214.851 (162.465, 263.097)
DALYs	Western Sub-Saharan Africa	Both	Age-standardized	Rate	2009	216.823 (165.45, 267.034)
DALYs	Western Sub-Saharan Africa	Both	Age-standardized	Rate	2010	217.578 (168.653, 263.413)
DALYs	Western Sub-Saharan Africa	Both	Age-standardized	Rate	2011	217.672 (168.347, 264.328)
DALYs	Western Sub-Saharan Africa	Both	Age-standardized	Rate	2012	220.297 (171.893, 268.647)
DALYs	Western Sub-Saharan Africa	Both	Age-standardized	Rate	2013	222.773 (173.607, 266.622)
DALYs	Western Sub-Saharan Africa	Both	Age-standardized	Rate	2014	224.837 (176.92, 269.203)
DALYs	Western Sub-Saharan Africa	Both	Age-standardized	Rate	2015	221.392 (168.221, 270.076)
DALYs	Western Sub-Saharan Africa	Both	Age-standardized	Rate	2016	221.807 (168.622, 271.366)
DALYs	Western Sub-Saharan Africa	Both	Age-standardized	Rate	2017	218.135 (163.424, 269.916)
DALYs	Western Sub-Saharan Africa	Both	Age-standardized	Rate	2018	213.016 (156.006, 271.846)
DALYs	Western Sub-Saharan Africa	Both	Age-standardized	Rate	2019	210 (154.559, 267.427)
DALYs	Western Sub-Saharan Africa	Both	Age-standardized	Rate	2020	205.206 (146.191, 266.145)
DALYs	Western Sub-Saharan Africa	Both	Age-standardized	Rate	2021	202.566 (146.715, 262.129)
