# Supplementary material for: Global, regional, and national burden of self-harm among adolescents aged 10-24 years from 1990 to 2021, temporal trends, health inequities and projection to 2041
Source: Front Psychiatry. 2025 Mar 17;16:1564537. doi: 10.3389/fpsyt.2025.1564537 (PMC11986636; doi:10.3389/fpsyt.2025.1564537)
Supplement: Supplementary file 4 [file Table4.xlsx]

## Sheet: Supplementary Table S4
Supplementary Table 4：Nonlinear relationship between SDI and DALY rates in global adolescent self-harm and their 2021 versus 1990 differentials
measure_name	location_name	gender_name	age_name	metric_name	1990 (value (95% UI))	2021 (value (95% UI))	Difference between 2021 and 1990 (value (95% UI))
DALYs	Global	Both	Age-standardized	Rate	681.985 (561.445, 735.811)	420.136 (385.208, 462.192)	-261.849 (176.237, 273.619)
DALYs	East Asia	Both	Age-standardized	Rate	762.138 (506.894, 883.952)	205.693 (170.302, 257.814)	-556.445 (336.592, 626.138)
DALYs	Southeast Asia	Both	Age-standardized	Rate	369.021 (314.863, 421.354)	212.381 (181.916, 247.945)	-156.64 (132.947, 173.409)
DALYs	Oceania	Both	Age-standardized	Rate	517.457 (421.815, 624.503)	365.4 (293.375, 510.453)	-152.057 (128.44, 114.05)
DALYs	Central Asia	Both	Age-standardized	Rate	550.586 (519.164, 581.594)	551.795 (492.181, 616.471)	1.209 (26.983, -34.877)
DALYs	Central Europe	Both	Age-standardized	Rate	546.886 (525.535, 568.813)	343.953 (315.207, 364.535)	-202.933 (210.328, 204.278)
DALYs	Eastern Europe	Both	Age-standardized	Rate	881.643 (861.94, 900.108)	698.79 (628.759, 766.071)	-182.852 (233.181, 134.037)
DALYs	High-income Asia Pacific	Both	Age-standardized	Rate	474.512 (438.038, 623.655)	604.926 (560.556, 628.469)	130.414 (-122.518, -4.814)
DALYs	Australasia	Both	Age-standardized	Rate	829.469 (782.93, 878.427)	656.839 (604.726, 704.506)	-172.63 (178.204, 173.921)
DALYs	Western Europe	Both	Age-standardized	Rate	426.247 (414.365, 437.972)	257.648 (244.813, 268.886)	-168.599 (169.552, 169.087)
DALYs	Southern Latin America	Both	Age-standardized	Rate	563.668 (525.701, 601.344)	659.246 (599.913, 719.104)	95.578 (-74.213, -117.76)
DALYs	High-income North America	Both	Age-standardized	Rate	663.248 (647.577, 678.97)	695.911 (666.919, 724.615)	32.664 (-19.342, -45.646)
DALYs	Caribbean	Both	Age-standardized	Rate	549.574 (501.393, 602.286)	300.405 (236.467, 376.382)	-249.168 (264.926, 225.905)
DALYs	Andean Latin America	Both	Age-standardized	Rate	331.433 (284.302, 391.801)	372.11 (303.932, 446.417)	40.677 (-19.63, -54.616)
DALYs	Central Latin America	Both	Age-standardized	Rate	298.363 (284.596, 312.078)	476.159 (426.775, 526.704)	177.796 (-142.179, -214.627)
DALYs	Tropical Latin America	Both	Age-standardized	Rate	282.74 (267.275, 300.301)	397.796 (373.423, 424.773)	115.056 (-106.147, -124.472)
DALYs	North Africa and Middle East	Both	Age-standardized	Rate	332.176 (256.055, 385.337)	214.735 (174.597, 256.37)	-117.442 (81.458, 128.967)
DALYs	South Asia	Both	Age-standardized	Rate	1239.738 (942.681, 1412.524)	683.534 (599.345, 775.799)	-556.204 (343.335, 636.726)
DALYs	Central Sub-Saharan Africa	Both	Age-standardized	Rate	343.821 (249.296, 481.049)	305.551 (211.446, 455.956)	-38.27 (37.85, 25.093)
DALYs	Eastern Sub-Saharan Africa	Both	Age-standardized	Rate	368.398 (294.933, 436.489)	277.418 (227.985, 350.504)	-90.98 (66.948, 85.986)
DALYs	Southern Sub-Saharan Africa	Both	Age-standardized	Rate	592.957 (465.22, 751.82)	736.113 (581.149, 887.959)	143.156 (-115.929, -136.139)
DALYs	Western Sub-Saharan Africa	Both	Age-standardized	Rate	206.644 (163.329, 252.032)	202.566 (146.715, 262.129)	-4.077 (16.613, -10.098)
Note: The “Difference between 2021 and 1990 (value (95% CI))” column indicates the difference between 2021 and 1990, with a more negative value indicating a more pronounced decrease in the burden of disease in 2021 compared to 1990, and conversely, a more positive value indicating an Conversely, the greater the positive value, the more pronounced the increase in the burden of disease in 2021.
