# Supplementary material for: Global, regional, and national burden of self-harm among adolescents aged 10-24 years from 1990 to 2021, temporal trends, health inequities and projection to 2041
Source: Front Psychiatry. 2025 Mar 17;16:1564537. doi: 10.3389/fpsyt.2025.1564537 (PMC11986636; doi:10.3389/fpsyt.2025.1564537)
Supplement: Supplementary file 5 [file Table5.xlsx]

## Sheet: Supplementary Table S5
Supplementary Table 5：Non-linear relationship between SDI and DALYs in self-harm among adolescents in 204 countries and territories in 2021
measure_name	location_name	gender_name	age_name	metric_name	2021 (value (95% UI))
DALYs	Jamaica	Both	Age-standardized	Rate	33.405 (24.474, 45.17)
DALYs	Sao Tome and Principe	Both	Age-standardized	Rate	46.965 (26.622, 75.334)
DALYs	Antigua and Barbuda	Both	Age-standardized	Rate	49.827 (40.158, 61.07)
DALYs	Oman	Both	Age-standardized	Rate	56.398 (38.564, 80.049)
DALYs	Palestine	Both	Age-standardized	Rate	57.119 (38.978, 80.272)
DALYs	Syrian Arab Republic	Both	Age-standardized	Rate	57.712 (37.598, 84.557)
DALYs	Lebanon	Both	Age-standardized	Rate	58.496 (40.641, 80.576)
DALYs	Jordan	Both	Age-standardized	Rate	63.419 (43.899, 86.555)
DALYs	Egypt	Both	Age-standardized	Rate	75.5 (52.203, 104.91)
DALYs	Seychelles	Both	Age-standardized	Rate	83.711 (58.532, 111.617)
DALYs	Bermuda	Both	Age-standardized	Rate	87.833 (70.702, 112.516)
DALYs	Maldives	Both	Age-standardized	Rate	92.429 (63.889, 132.266)
DALYs	Saint Kitts and Nevis	Both	Age-standardized	Rate	92.937 (65.585, 134.718)
DALYs	Bahamas	Both	Age-standardized	Rate	94.091 (66.312, 133.367)
DALYs	Brunei Darussalam	Both	Age-standardized	Rate	95.37 (69.562, 129.695)
DALYs	Indonesia	Both	Age-standardized	Rate	104.994 (80.988, 139.487)
DALYs	Greece	Both	Age-standardized	Rate	108.832 (92.336, 127.248)
DALYs	Kuwait	Both	Age-standardized	Rate	110 (86.695, 139.641)
DALYs	Cyprus	Both	Age-standardized	Rate	110.684 (76.473, 149.752)
DALYs	Albania	Both	Age-standardized	Rate	111.719 (78.834, 158.525)
DALYs	Grenada	Both	Age-standardized	Rate	124.048 (101.148, 150.334)
DALYs	Barbados	Both	Age-standardized	Rate	125.206 (89.997, 170.214)
DALYs	Azerbaijan	Both	Age-standardized	Rate	131.094 (97.596, 176.485)
DALYs	Puerto Rico	Both	Age-standardized	Rate	135.092 (106.268, 167.048)
DALYs	Mauritania	Both	Age-standardized	Rate	135.415 (77.22, 246.338)
DALYs	Dominica	Both	Age-standardized	Rate	136.96 (90.014, 197.231)
DALYs	Italy	Both	Age-standardized	Rate	138.58 (128.312, 148.622)
DALYs	Papua New Guinea	Both	Age-standardized	Rate	150.784 (88.181, 357.378)
DALYs	Malta	Both	Age-standardized	Rate	158.55 (129.175, 192.145)
DALYs	Nigeria	Both	Age-standardized	Rate	161.343 (111.16, 222.566)
DALYs	Spain	Both	Age-standardized	Rate	165.522 (142.759, 187.33)
DALYs	Portugal	Both	Age-standardized	Rate	169.259 (141.643, 199.849)
DALYs	Israel	Both	Age-standardized	Rate	170.976 (145.971, 198.164)
DALYs	Niger	Both	Age-standardized	Rate	172.587 (92.233, 332.365)
DALYs	Tunisia	Both	Age-standardized	Rate	175.763 (106.422, 289.937)
DALYs	Armenia	Both	Age-standardized	Rate	179.166 (155.893, 203.086)
DALYs	Malaysia	Both	Age-standardized	Rate	180.302 (126.274, 256.508)
DALYs	Saint Vincent and the Grenadines	Both	Age-standardized	Rate	180.489 (145.108, 222.662)
DALYs	Djibouti	Both	Age-standardized	Rate	185.786 (95.627, 345.446)
DALYs	Tajikistan	Both	Age-standardized	Rate	186.942 (126.896, 300.249)
DALYs	Honduras	Both	Age-standardized	Rate	191.243 (112.844, 306.298)
DALYs	Saint Lucia	Both	Age-standardized	Rate	191.775 (147.142, 244.774)
DALYs	Mali	Both	Age-standardized	Rate	194.381 (116.029, 309.296)
DALYs	Myanmar	Both	Age-standardized	Rate	195.627 (125.583, 290.345)
DALYs	Luxembourg	Both	Age-standardized	Rate	195.819 (164.754, 228.1)
DALYs	Belize	Both	Age-standardized	Rate	199.697 (162.337, 246.793)
DALYs	Algeria	Both	Age-standardized	Rate	200.255 (127.074, 284.443)
DALYs	China	Both	Age-standardized	Rate	200.695 (163.824, 252.661)
DALYs	Andorra	Both	Age-standardized	Rate	202.272 (138.411, 288.341)
DALYs	North Macedonia	Both	Age-standardized	Rate	208.29 (145.413, 283.815)
DALYs	Peru	Both	Age-standardized	Rate	208.367 (138.111, 295.211)
DALYs	Sierra Leone	Both	Age-standardized	Rate	210.315 (113.59, 365.315)
DALYs	Yemen	Both	Age-standardized	Rate	210.464 (69.105, 363.378)
DALYs	Serbia	Both	Age-standardized	Rate	210.508 (160.514, 268.145)
DALYs	Bahrain	Both	Age-standardized	Rate	213.555 (151.382, 293.398)
DALYs	Ghana	Both	Age-standardized	Rate	214.27 (133.856, 338.495)
DALYs	Qatar	Both	Age-standardized	Rate	214.753 (144.765, 311.045)
DALYs	United Arab Emirates	Both	Age-standardized	Rate	215.511 (147.606, 318.09)
DALYs	Cambodia	Both	Age-standardized	Rate	219.016 (132.496, 339.268)
DALYs	Comoros	Both	Age-standardized	Rate	219.612 (131.81, 357.594)
DALYs	San Marino	Both	Age-standardized	Rate	220.427 (154.295, 305.471)
DALYs	Kenya	Both	Age-standardized	Rate	220.788 (163.305, 333.428)
DALYs	Bhutan	Both	Age-standardized	Rate	223.328 (128.682, 469.629)
DALYs	Guinea	Both	Age-standardized	Rate	225.84 (126.154, 378.23)
DALYs	Benin	Both	Age-standardized	Rate	225.842 (131.913, 382.224)
DALYs	United Republic of Tanzania	Both	Age-standardized	Rate	227.076 (144.971, 336.842)
DALYs	Morocco	Both	Age-standardized	Rate	227.254 (135.975, 365.253)
DALYs	Afghanistan	Both	Age-standardized	Rate	234.544 (146.685, 460.299)
DALYs	Philippines	Both	Age-standardized	Rate	235.713 (159.072, 285.927)
DALYs	Denmark	Both	Age-standardized	Rate	236.822 (209.244, 264.834)
DALYs	France	Both	Age-standardized	Rate	240.393 (208.947, 273.132)
DALYs	Dominican Republic	Both	Age-standardized	Rate	241.54 (155.394, 343.468)
DALYs	Ethiopia	Both	Age-standardized	Rate	242.998 (184.978, 307.747)
DALYs	Croatia	Both	Age-standardized	Rate	244.14 (204.966, 286.528)
DALYs	Iraq	Both	Age-standardized	Rate	244.652 (162.581, 357.773)
DALYs	Gambia	Both	Age-standardized	Rate	247.97 (140.016, 425.517)
DALYs	Burkina Faso	Both	Age-standardized	Rate	250.679 (162.174, 372.102)
DALYs	Saudi Arabia	Both	Age-standardized	Rate	259.376 (172.479, 391.152)
DALYs	Türkiye	Both	Age-standardized	Rate	261.43 (177.109, 353.211)
DALYs	Chad	Both	Age-standardized	Rate	264.375 (159.097, 433.93)
DALYs	Uganda	Both	Age-standardized	Rate	273.184 (173.826, 397.845)
DALYs	Cuba	Both	Age-standardized	Rate	273.464 (226.075, 322.263)
DALYs	Ireland	Both	Age-standardized	Rate	273.985 (229.694, 323.102)
DALYs	Romania	Both	Age-standardized	Rate	275.013 (234.28, 318.748)
DALYs	Côte d'Ivoire	Both	Age-standardized	Rate	275.698 (161.372, 452.426)
DALYs	Viet Nam	Both	Age-standardized	Rate	277.094 (187.553, 389.581)
DALYs	Senegal	Both	Age-standardized	Rate	277.303 (175.187, 423.351)
DALYs	Rwanda	Both	Age-standardized	Rate	278.868 (172.761, 441.194)
DALYs	Somalia	Both	Age-standardized	Rate	279.236 (149.571, 508.818)
DALYs	Germany	Both	Age-standardized	Rate	280.553 (250.228, 310.108)
DALYs	Liberia	Both	Age-standardized	Rate	281.484 (159.946, 483.752)
DALYs	Bosnia and Herzegovina	Both	Age-standardized	Rate	282.705 (211.789, 361.791)
DALYs	Gabon	Both	Age-standardized	Rate	286.985 (168.349, 454.594)
DALYs	Togo	Both	Age-standardized	Rate	287.558 (166.559, 458.069)
DALYs	Slovenia	Both	Age-standardized	Rate	288.358 (247.028, 330.778)
DALYs	Angola	Both	Age-standardized	Rate	289.426 (178.618, 449.948)
DALYs	Slovakia	Both	Age-standardized	Rate	289.565 (215.901, 374.194)
DALYs	Cameroon	Both	Age-standardized	Rate	293.316 (166.109, 480.385)
DALYs	Switzerland	Both	Age-standardized	Rate	298.451 (263.163, 331.699)
DALYs	Democratic Republic of the Congo	Both	Age-standardized	Rate	302.789 (189.914, 502.498)
DALYs	Equatorial Guinea	Both	Age-standardized	Rate	307.264 (162.507, 547.155)
DALYs	Madagascar	Both	Age-standardized	Rate	308.721 (189.493, 465.437)
DALYs	Bangladesh	Both	Age-standardized	Rate	308.845 (209.366, 460.305)
DALYs	Georgia	Both	Age-standardized	Rate	312.914 (266.715, 363.056)
DALYs	Timor-Leste	Both	Age-standardized	Rate	314.206 (204.968, 458.119)
DALYs	United Kingdom	Both	Age-standardized	Rate	314.241 (301.684, 325.442)
DALYs	Taiwan (Province of China)	Both	Age-standardized	Rate	315.173 (276.872, 353.273)
DALYs	Czechia	Both	Age-standardized	Rate	315.971 (278.287, 351.289)
DALYs	Netherlands	Both	Age-standardized	Rate	316.737 (288.641, 345.549)
DALYs	Congo	Both	Age-standardized	Rate	317.271 (208.29, 491.729)
DALYs	Democratic People's Republic of Korea	Both	Age-standardized	Rate	321.162 (207.568, 500.655)
DALYs	Burundi	Both	Age-standardized	Rate	322.859 (202.545, 529.063)
DALYs	Libya	Both	Age-standardized	Rate	326.465 (202.136, 477.284)
DALYs	Panama	Both	Age-standardized	Rate	334.778 (265.301, 413.541)
DALYs	Bulgaria	Both	Age-standardized	Rate	337.936 (279.599, 389.916)
DALYs	Iran (Islamic Republic of)	Both	Age-standardized	Rate	339.371 (287.985, 384.195)
DALYs	Hungary	Both	Age-standardized	Rate	341.13 (293.923, 386.496)
DALYs	Zambia	Both	Age-standardized	Rate	341.218 (209.649, 532.251)
DALYs	Sudan	Both	Age-standardized	Rate	344.614 (173.942, 559.621)
DALYs	South Sudan	Both	Age-standardized	Rate	350.904 (219.36, 531.295)
DALYs	Haiti	Both	Age-standardized	Rate	354.842 (185.65, 534.315)
DALYs	Iceland	Both	Age-standardized	Rate	362.013 (310.564, 418.884)
DALYs	Malawi	Both	Age-standardized	Rate	364.202 (230.76, 559.458)
DALYs	Montenegro	Both	Age-standardized	Rate	365.614 (275.867, 476.362)
DALYs	Lao People's Democratic Republic	Both	Age-standardized	Rate	370.536 (234.338, 551.064)
DALYs	Republic of Moldova	Both	Age-standardized	Rate	375.537 (318.944, 433.315)
DALYs	Austria	Both	Age-standardized	Rate	376.579 (336.522, 418.139)
DALYs	Belgium	Both	Age-standardized	Rate	377.828 (331.426, 421.633)
DALYs	Nicaragua	Both	Age-standardized	Rate	379.798 (279.048, 498.229)
DALYs	Guinea-Bissau	Both	Age-standardized	Rate	382.273 (243.316, 596.037)
DALYs	Eritrea	Both	Age-standardized	Rate	382.415 (240.056, 589.209)
DALYs	Bolivia (Plurinational State of)	Both	Age-standardized	Rate	384.216 (242.732, 563.562)
DALYs	Cabo Verde	Both	Age-standardized	Rate	388.67 (253.171, 566.188)
DALYs	Paraguay	Both	Age-standardized	Rate	394.746 (260.097, 534.258)
DALYs	Brazil	Both	Age-standardized	Rate	397.783 (373.792, 424.811)
DALYs	Tonga	Both	Age-standardized	Rate	398.164 (256.133, 582.573)
DALYs	Mozambique	Both	Age-standardized	Rate	408.29 (245.683, 626.259)
DALYs	Thailand	Both	Age-standardized	Rate	413.739 (287.391, 586.556)
DALYs	Guatemala	Both	Age-standardized	Rate	423.745 (351.987, 501.828)
DALYs	Latvia	Both	Age-standardized	Rate	426.619 (364.28, 482.811)
DALYs	United States Virgin Islands	Both	Age-standardized	Rate	430.623 (274.344, 672.82)
DALYs	Monaco	Both	Age-standardized	Rate	435.27 (310.551, 611.09)
DALYs	Central African Republic	Both	Age-standardized	Rate	435.351 (271.235, 676.908)
DALYs	Kyrgyzstan	Both	Age-standardized	Rate	438.49 (355.152, 531.715)
DALYs	Pakistan	Both	Age-standardized	Rate	439.856 (279.014, 668.49)
DALYs	Botswana	Both	Age-standardized	Rate	456.997 (285.301, 705.975)
DALYs	Sweden	Both	Age-standardized	Rate	466.745 (415.789, 522.636)
DALYs	Estonia	Both	Age-standardized	Rate	470.173 (389.17, 540.606)
DALYs	Mauritius	Both	Age-standardized	Rate	470.404 (396.037, 549.903)
DALYs	Chile	Both	Age-standardized	Rate	471.05 (415.043, 527.426)
DALYs	Singapore	Both	Age-standardized	Rate	471.128 (427.259, 516.668)
DALYs	Mexico	Both	Age-standardized	Rate	481.847 (439.917, 530.067)
DALYs	Poland	Both	Age-standardized	Rate	486.82 (449.795, 519.08)
DALYs	Norway	Both	Age-standardized	Rate	502.475 (472.038, 531.948)
DALYs	Colombia	Both	Age-standardized	Rate	503.231 (411.394, 602.748)
DALYs	Costa Rica	Both	Age-standardized	Rate	514.556 (445.241, 592.758)
DALYs	Republic of Korea	Both	Age-standardized	Rate	519.36 (373.863, 589.808)
DALYs	Trinidad and Tobago	Both	Age-standardized	Rate	525.405 (387.913, 681.474)
DALYs	El Salvador	Both	Age-standardized	Rate	528.972 (380.133, 719.702)
DALYs	Namibia	Both	Age-standardized	Rate	544.275 (340.855, 866.61)
DALYs	Belarus	Both	Age-standardized	Rate	567.186 (456.165, 687.234)
DALYs	Finland	Both	Age-standardized	Rate	590.32 (531.947, 654.967)
DALYs	Lithuania	Both	Age-standardized	Rate	594.805 (514.636, 669.881)
DALYs	Australia	Both	Age-standardized	Rate	642.832 (584.358, 697.328)
DALYs	Venezuela (Bolivarian Republic of)	Both	Age-standardized	Rate	645.562 (476.548, 858.818)
DALYs	Japan	Both	Age-standardized	Rate	653.056 (638.37, 667.714)
DALYs	South Africa	Both	Age-standardized	Rate	656.132 (537.112, 809.029)
DALYs	Turkmenistan	Both	Age-standardized	Rate	656.335 (509.294, 837.395)
DALYs	American Samoa	Both	Age-standardized	Rate	666.299 (477.497, 897.642)
DALYs	Ecuador	Both	Age-standardized	Rate	677.575 (552.694, 817.687)
DALYs	Canada	Both	Age-standardized	Rate	684.718 (623.669, 741.214)
DALYs	United States of America	Both	Age-standardized	Rate	696.72 (665.759, 727.307)
DALYs	Argentina	Both	Age-standardized	Rate	705.893 (625.35, 787.473)
DALYs	Russian Federation	Both	Age-standardized	Rate	706.657 (643.83, 760.879)
DALYs	Cook Islands	Both	Age-standardized	Rate	717.965 (526.547, 982.938)
DALYs	New Zealand	Both	Age-standardized	Rate	722.302 (654.362, 783.358)
DALYs	Uzbekistan	Both	Age-standardized	Rate	733.087 (618.787, 862.124)
DALYs	Kazakhstan	Both	Age-standardized	Rate	735.415 (649.835, 816.482)
DALYs	Ukraine	Both	Age-standardized	Rate	752.344 (541.407, 977.217)
DALYs	India	Both	Age-standardized	Rate	765.381 (652.745, 872.996)
DALYs	Nepal	Both	Age-standardized	Rate	803.574 (554.72, 1170.762)
DALYs	Mongolia	Both	Age-standardized	Rate	806.201 (601.229, 995.454)
DALYs	Fiji	Both	Age-standardized	Rate	811.958 (558.103, 1122.573)
DALYs	Sri Lanka	Both	Age-standardized	Rate	816.183 (577.475, 1109.402)
DALYs	Eswatini	Both	Age-standardized	Rate	955.416 (561.505, 1467.141)
DALYs	Northern Mariana Islands	Both	Age-standardized	Rate	970.623 (745.506, 1194.798)
DALYs	Zimbabwe	Both	Age-standardized	Rate	979.976 (615.32, 1437.891)
DALYs	Uruguay	Both	Age-standardized	Rate	981.793 (865.858, 1098.861)
DALYs	Lesotho	Both	Age-standardized	Rate	999.215 (627.465, 1490.692)
DALYs	Samoa	Both	Age-standardized	Rate	1068.161 (751.063, 1475.897)
DALYs	Suriname	Both	Age-standardized	Rate	1075.047 (803.535, 1388.175)
DALYs	Guam	Both	Age-standardized	Rate	1276.061 (1037.731, 1531.705)
DALYs	Tuvalu	Both	Age-standardized	Rate	1316.136 (896.506, 1809.889)
DALYs	Guyana	Both	Age-standardized	Rate	1316.928 (981.932, 1740.439)
DALYs	Vanuatu	Both	Age-standardized	Rate	1434.092 (1002.289, 1946.878)
DALYs	Solomon Islands	Both	Age-standardized	Rate	1543.431 (1015.824, 2154.091)
DALYs	Palau	Both	Age-standardized	Rate	1548.134 (1103.189, 2205.124)
DALYs	Micronesia (Federated States of)	Both	Age-standardized	Rate	1568.667 (1031.197, 2201.341)
DALYs	Kiribati	Both	Age-standardized	Rate	1602.498 (1103.256, 2197.518)
DALYs	Marshall Islands	Both	Age-standardized	Rate	1641.546 (980.207, 2296.531)
DALYs	Niue	Both	Age-standardized	Rate	1802.582 (1344.414, 2340.704)
DALYs	Tokelau	Both	Age-standardized	Rate	1982.152 (1502.553, 2607.398)
DALYs	Nauru	Both	Age-standardized	Rate	2024.386 (1154.686, 2819.383)
DALYs	Greenland	Both	Age-standardized	Rate	2927.499 (2164.009, 3525.991)
