# Supplementary material for: Global, regional, and national burden of self-harm among adolescents aged 10-24 years from 1990 to 2021, temporal trends, health inequities and projection to 2041
Source: Front Psychiatry. 2025 Mar 17;16:1564537. doi: 10.3389/fpsyt.2025.1564537 (PMC11986636; doi:10.3389/fpsyt.2025.1564537)
Supplement: Supplementary file 6 [file Table6.xlsx]

## Sheet: Supplementary Table S6
Supplementary Table 6：Projected changes in global self-harm prevalence among adolescents from 2022 to 2041
value	sd	Time	group	low_50	up_50	low_60	up_60	low_70	up_70	low_80	up_80	low_95	up_95
69.351	0.0663695	1990	ASR	69.3063	69.3957	69.2952	69.4068	69.2823	69.4198	69.2659	69.4361	69.2209	69.4811
69.5673	0.0661731	1991	ASR	69.5227	69.6119	69.5117	69.623	69.4988	69.6359	69.4825	69.6521	69.4376	69.697
69.5944	0.0660132	1992	ASR	69.5499	69.6389	69.5388	69.6499	69.526	69.6628	69.5097	69.679	69.465	69.7237
69.4759	0.0658174	1993	ASR	69.4315	69.5202	69.4205	69.5312	69.4077	69.5441	69.3915	69.5602	69.3469	69.6049
69.2418	0.0655901	1994	ASR	69.1976	69.2861	69.1867	69.297	69.1739	69.3098	69.1578	69.3259	69.1133	69.3704
68.8937	0.0653081	1995	ASR	68.8497	68.9377	68.8388	68.9486	68.826	68.9614	68.81	68.9774	68.7657	69.0217
68.2141	0.0648657	1996	ASR	68.1704	68.2578	68.1595	68.2686	68.1469	68.2813	68.1309	68.2972	68.0869	68.3412
67.1492	0.0642206	1997	ASR	67.1059	67.1925	67.0952	67.2032	67.0826	67.2157	67.0668	67.2315	67.0233	67.275
65.9193	0.0634319	1998	ASR	65.8765	65.962	65.8659	65.9726	65.8535	65.985	65.8379	66.0006	65.7949	66.0436
64.7122	0.0625564	1999	ASR	64.67	64.7543	64.6596	64.7648	64.6474	64.777	64.632	64.7924	64.5896	64.8348
63.6879	0.0616731	2000	ASR	63.6463	63.7295	63.636	63.7398	63.624	63.7518	63.6088	63.767	63.567	63.8088
62.8164	0.0608028	2001	ASR	62.7754	62.8574	62.7653	62.8675	62.7534	62.8794	62.7384	62.8943	62.6972	62.9356
61.9494	0.0599003	2002	ASR	61.909	61.9898	61.899	61.9998	61.8874	62.0115	61.8726	62.0262	61.832	62.0668
61.0743	0.0589782	2003	ASR	61.0345	61.114	61.0247	61.1239	61.0132	61.1354	60.9987	61.1499	60.9587	61.1899
60.176	0.0580468	2004	ASR	60.1369	60.2151	60.1272	60.2248	60.1158	60.2361	60.1016	60.2504	60.0622	60.2897
59.2425	0.0571112	2005	ASR	59.204	59.281	59.1945	59.2905	59.1833	59.3017	59.1693	59.3157	59.1305	59.3544
58.1418	0.0561086	2006	ASR	58.104	58.1796	58.0946	58.189	58.0837	58.2	58.0699	58.2138	58.0319	58.2518
56.831	0.0550519	2007	ASR	56.7939	56.8681	56.7847	56.8773	56.774	56.8881	56.7604	56.9016	56.7231	56.9389
55.4408	0.0540306	2008	ASR	55.4043	55.4772	55.3953	55.4862	55.3848	55.4967	55.3715	55.51	55.3349	55.5467
54.1286	0.0531452	2009	ASR	54.0928	54.1644	54.0839	54.1733	54.0735	54.1837	54.0605	54.1967	54.0244	54.2328
53.0421	0.0525007	2010	ASR	53.0067	53.0774	52.9979	53.0862	52.9877	53.0964	52.9748	53.1094	52.9392	53.145
52.0959	0.0520403	2011	ASR	52.0608	52.131	52.0521	52.1397	52.042	52.1498	52.0292	52.1626	51.9939	52.1979
51.1449	0.051637	2012	ASR	51.1101	51.1797	51.1015	51.1884	51.0914	51.1984	51.0787	51.2111	51.0437	51.2461
50.2258	0.051282	2013	ASR	50.1913	50.2604	50.1827	50.269	50.1727	50.279	50.1601	50.2916	50.1253	50.3263
49.3615	0.050963	2014	ASR	49.3272	49.3959	49.3187	49.4044	49.3087	49.4143	49.2962	49.4269	49.2616	49.4614
48.5566	0.0506533	2015	ASR	48.5225	48.5908	48.514	48.5992	48.5042	48.6091	48.4917	48.6216	48.4573	48.6559
47.5929	0.0502007	2016	ASR	47.559	47.6267	47.5507	47.6351	47.5409	47.6449	47.5285	47.6572	47.4945	47.6913
46.4517	0.0495931	2017	ASR	46.4183	46.4851	46.41	46.4934	46.4003	46.5031	46.3881	46.5153	46.3545	46.5489
45.4239	0.0490011	2018	ASR	45.3909	45.4569	45.3827	45.4651	45.3731	45.4747	45.3611	45.4867	45.3278	45.5199
44.7824	0.0485817	2019	ASR	44.7497	44.8152	44.7416	44.8233	44.7321	44.8328	44.7202	44.8447	44.6872	44.8777
44.6355	0.0484049	2020	ASR	44.6028	44.6681	44.5947	44.6762	44.5853	44.6856	44.5734	44.6975	44.5406	44.7303
44.7984	0.0484418	2021	ASR	44.7658	44.8311	44.7577	44.8392	44.7482	44.8486	44.7363	44.8605	44.7035	44.8934
44.0451	0.788014	2022	ASR	43.514	44.5762	43.3824	44.7078	43.2287	44.8615	43.0349	45.0554	42.5006	45.5896
43.7455	0.964878	2023	ASR	43.0952	44.3958	42.9341	44.557	42.7459	44.7451	42.5085	44.9825	41.8544	45.6367
43.4816	1.11834	2024	ASR	42.7278	44.2353	42.5411	44.4221	42.323	44.6402	42.0479	44.9153	41.2896	45.6735
43.2579	1.25906	2025	ASR	42.4092	44.1065	42.199	44.3167	41.9535	44.5622	41.6437	44.872	40.7901	45.7256
43.0695	1.39484	2026	ASR	42.1294	44.0096	41.8964	44.2426	41.6244	44.5146	41.2813	44.8577	40.3356	45.8034
42.9032	1.53163	2027	ASR	41.8709	43.9355	41.6151	44.1913	41.3164	44.49	40.9396	44.8667	39.9012	45.9052
42.7352	1.67114	2028	ASR	41.6088	43.8615	41.3297	44.1406	41.0039	44.4665	40.5928	44.8776	39.4597	46.0106
42.5567	1.81802	2029	ASR	41.3314	43.7821	41.0278	44.0857	40.6732	44.4402	40.226	44.8874	38.9934	46.12
42.3691	1.97991	2030	ASR	41.0346	43.7035	40.704	44.0342	40.3179	44.4203	39.8308	44.9073	38.4884	46.2497
42.1785	2.16617	2031	ASR	40.7185	43.6385	40.3567	44.0002	39.9343	44.4226	39.4014	44.9555	37.9328	46.4242
41.9887	2.38466	2032	ASR	40.3815	43.596	39.9832	43.9942	39.5182	44.4592	38.9316	45.0459	37.3148	46.6627
41.7998	2.63526	2033	ASR	40.0237	43.576	39.5836	44.0161	39.0697	44.53	38.4214	45.1782	36.6347	46.965
41.6118	2.91656	2034	ASR	39.646	43.5776	39.159	44.0646	38.5902	44.6334	37.8728	45.3508	35.8953	47.3283
41.4246	3.2265	2035	ASR	39.2499	43.5993	38.7111	44.1381	38.0819	44.7673	37.2882	45.561	35.1007	47.7485
41.2382	3.5628	2036	ASR	38.8369	43.6396	38.2419	44.2345	37.5472	44.9293	36.6707	45.8057	34.2552	48.2213
41.0527	3.92319	2037	ASR	38.4085	43.6969	37.7533	44.3521	36.9883	45.1171	36.0232	46.0822	33.3633	48.7422
40.868	4.30558	2038	ASR	37.9661	43.77	37.247	44.489	36.4074	45.3286	35.3483	46.3878	32.4291	49.307
40.6842	4.70808	2039	ASR	37.5109	43.8574	36.7247	44.6437	35.8066	45.5617	34.6484	46.7199	31.4563	49.912
40.5011	5.12897	2040	ASR	37.0442	43.9581	36.1877	44.8146	35.1875	45.8147	33.9258	47.0765	30.4484	50.5539
40.3189	5.56676	2041	ASR	36.5669	44.0709	35.6373	45.0006	34.5518	46.0861	33.1823	47.4555	29.4081	51.2298
