# Supplementary material for: Global, regional, and national burden of self-harm among adolescents aged 10-24 years from 1990 to 2021, temporal trends, health inequities and projection to 2041
Source: Front Psychiatry. 2025 Mar 17;16:1564537. doi: 10.3389/fpsyt.2025.1564537 (PMC11986636; doi:10.3389/fpsyt.2025.1564537)
Supplement: Supplementary file 7 [file Table7.xlsx]

## Sheet: Supplementary Table S7
Supplementary Table 7：Projected changes in global prevalence of self-harm among adolescents of different ages, 2022-2041
val	sd	Time	group	low_50	up_50	low_60	up_60	low_70	up_70	low_80	up_80	low	up
11.4466	0.0451978	1990	10-14 years	11.4162	11.4771	11.4086	11.4846	11.3998	11.4934	11.3887	11.5046	11.358	11.5352
11.5191	0.0449038	1991	10-14 years	11.4889	11.5494	11.4814	11.5569	11.4726	11.5657	11.4616	11.5767	11.4311	11.6072
11.5776	0.0446836	1992	10-14 years	11.5475	11.6077	11.54	11.6151	11.5313	11.6239	11.5203	11.6349	11.49	11.6651
11.6241	0.0444257	1993	10-14 years	11.5942	11.6541	11.5867	11.6615	11.5781	11.6701	11.5672	11.6811	11.537	11.7112
11.6611	0.0441284	1994	10-14 years	11.6314	11.6909	11.624	11.6982	11.6154	11.7068	11.6045	11.7177	11.5746	11.7476
11.6875	0.0437916	1995	10-14 years	11.658	11.717	11.6507	11.7243	11.6421	11.7329	11.6314	11.7436	11.6017	11.7733
11.6655	0.0433384	1996	10-14 years	11.6363	11.6947	11.629	11.7019	11.6206	11.7104	11.6099	11.721	11.5805	11.7504
11.5702	0.0427617	1997	10-14 years	11.5413	11.599	11.5342	11.6061	11.5259	11.6145	11.5153	11.625	11.4863	11.654
11.4211	0.0421443	1998	10-14 years	11.3927	11.4495	11.3857	11.4566	11.3775	11.4648	11.3671	11.4752	11.3385	11.5037
11.2491	0.0415696	1999	10-14 years	11.2211	11.2771	11.2141	11.2841	11.206	11.2922	11.1958	11.3024	11.1676	11.3306
11.0893	0.0411187	2000	10-14 years	11.0616	11.117	11.0547	11.1239	11.0467	11.1319	11.0366	11.142	11.0087	11.1699
10.9494	0.0408236	2001	10-14 years	10.9219	10.9769	10.915	10.9837	10.9071	10.9917	10.897	11.0017	10.8694	11.0294
10.8108	0.0406123	2002	10-14 years	10.7834	10.8382	10.7766	10.8449	10.7687	10.8529	10.7587	10.8628	10.7312	10.8904
10.6714	0.0404484	2003	10-14 years	10.6442	10.6987	10.6374	10.7055	10.6295	10.7133	10.6196	10.7233	10.5922	10.7507
10.5285	0.0403007	2004	10-14 years	10.5013	10.5557	10.4946	10.5624	10.4867	10.5702	10.4768	10.5802	10.4495	10.6075
10.3796	0.0401398	2005	10-14 years	10.3526	10.4067	10.3459	10.4134	10.338	10.4212	10.3282	10.4311	10.3009	10.4583
10.217	0.0399031	2006	10-14 years	10.1901	10.2439	10.1835	10.2506	10.1757	10.2584	10.1659	10.2682	10.1388	10.2952
10.0416	0.0395941	2007	10-14 years	10.0149	10.0683	10.0083	10.0749	10.0006	10.0826	9.99086	10.0924	9.96401	10.1192
9.86489	0.0392543	2008	10-14 years	9.83843	9.89135	9.83188	9.8979	9.82422	9.90556	9.81456	9.91521	9.78795	9.94183
9.69805	0.0389132	2009	10-14 years	9.67182	9.72428	9.66532	9.73078	9.65774	9.73836	9.64816	9.74794	9.62178	9.77432
9.55568	0.0386017	2010	10-14 years	9.52966	9.5817	9.52322	9.58815	9.51569	9.59567	9.5062	9.60517	9.48002	9.63134
9.43032	0.0383078	2011	10-14 years	9.4045	9.45614	9.3981	9.46253	9.39063	9.47	9.38121	9.47943	9.35523	9.5054
9.30669	0.0379943	2012	10-14 years	9.28108	9.3323	9.27474	9.33865	9.26733	9.34605	9.25798	9.3554	9.23222	9.38116
9.18793	0.0376594	2013	10-14 years	9.16255	9.21331	9.15626	9.2196	9.14891	9.22695	9.13965	9.23621	9.11412	9.26174
9.07632	0.0373046	2014	10-14 years	9.05118	9.10146	9.04495	9.10769	9.03767	9.11497	9.0285	9.12414	9.0032	9.14944
8.97403	0.0369402	2015	10-14 years	8.94913	8.99892	8.94296	9.00509	8.93576	9.0123	8.92667	9.02138	8.90162	9.04643
8.84903	0.0364878	2016	10-14 years	8.82444	8.87363	8.81835	8.87972	8.81123	8.88684	8.80226	8.89581	8.77752	8.92055
8.6916	0.0359303	2017	10-14 years	8.66739	8.71582	8.66139	8.72182	8.65438	8.72883	8.64554	8.73767	8.62118	8.76203
8.53861	0.0353655	2018	10-14 years	8.51477	8.56245	8.50887	8.56835	8.50197	8.57525	8.49327	8.58395	8.46929	8.60793
8.4265	0.0349018	2019	10-14 years	8.40297	8.45002	8.39714	8.45585	8.39034	8.46265	8.38175	8.47124	8.35809	8.4949
8.3551	0.0346195	2020	10-14 years	8.33177	8.37844	8.32599	8.38422	8.31924	8.39097	8.31072	8.39948	8.28725	8.42296
8.33988	0.0347431	2021	10-14 years	8.31646	8.3633	8.31066	8.3691	8.30389	8.37587	8.29534	8.38442	8.27178	8.40798
8.32106	0.202361	2022	10-14 years	8.18467	8.45745	8.15087	8.49125	8.11141	8.53071	8.06163	8.58049	7.92443	8.71769
8.28514	0.256391	2023	10-14 years	8.11234	8.45795	8.06952	8.50077	8.01952	8.55077	7.95645	8.61384	7.78262	8.78767
8.24992	0.314697	2024	10-14 years	8.03781	8.46203	7.98526	8.51458	7.92389	8.57595	7.84648	8.65336	7.63311	8.86673
8.2155	0.37749	2025	10-14 years	7.96107	8.46992	7.89803	8.53297	7.82442	8.60658	7.73155	8.69944	7.47562	8.95538
8.18197	0.444691	2026	10-14 years	7.88225	8.4817	7.80799	8.55596	7.72127	8.64267	7.61188	8.75207	7.31038	9.05357
8.14946	0.516126	2027	10-14 years	7.80159	8.49733	7.71539	8.58352	7.61475	8.68416	7.48778	8.81113	7.13785	9.16106
8.11804	0.591602	2028	10-14 years	7.7193	8.51678	7.62051	8.61558	7.50514	8.73094	7.35961	8.87648	6.9585	9.27758
8.08784	0.670942	2029	10-14 years	7.63562	8.54005	7.52357	8.6521	7.39274	8.78293	7.22769	8.94798	6.77279	9.40288
8.05893	0.753995	2030	10-14 years	7.55073	8.56712	7.42482	8.69304	7.27779	8.84007	7.09231	9.02555	6.5811	9.53676
8.03142	0.840641	2031	10-14 years	7.46483	8.59801	7.32444	8.7384	7.16051	8.90232	6.95372	9.10912	6.38376	9.67907
8.0054	0.930793	2032	10-14 years	7.37805	8.63276	7.2226	8.7882	7.0411	8.9697	6.81212	9.19868	6.18105	9.82976
7.98097	1.02439	2033	10-14 years	7.29053	8.67142	7.11946	8.84249	6.9197	9.04225	6.6677	9.29425	5.97316	9.98879
7.95823	1.12142	2034	10-14 years	7.2024	8.71407	7.01512	8.90135	6.79644	9.12002	6.52057	9.39589	5.76025	10.1562
7.93727	1.22188	2035	10-14 years	7.11373	8.76082	6.90967	8.96487	6.67141	9.20313	6.37083	9.50372	5.54239	10.3321
7.91818	1.32579	2036	10-14 years	7.0246	8.81177	6.80319	9.03318	6.54466	9.29171	6.21852	9.61785	5.31963	10.5167
7.90107	1.43324	2037	10-14 years	6.93507	8.86707	6.69572	9.10642	6.41624	9.3859	6.06366	9.73848	5.09193	10.7102
7.88602	1.54429	2038	10-14 years	6.84517	8.92688	6.58727	9.18477	6.28614	9.48591	5.90624	9.86581	4.85921	10.9128
7.87314	1.65908	2039	10-14 years	6.75492	8.99136	6.47785	9.26843	6.15433	9.59195	5.7462	10.0001	4.62134	11.1249
7.86252	1.77775	2040	10-14 years	6.66432	9.06073	6.36743	9.35761	6.02077	9.70427	5.58344	10.1416	4.37813	11.3469
7.85427	1.90048	2041	10-14 years	6.57334	9.13519	6.25596	9.45257	5.88537	9.82316	5.41785	10.2907	4.12933	11.5792
57.7957	0.10497	1990	15-19 years	57.7249	57.8664	57.7074	57.8839	57.6869	57.9044	57.6611	57.9302	57.5899	58.0014
57.9614	0.105146	1991	15-19 years	57.8906	58.0323	57.873	58.0499	57.8525	58.0704	57.8267	58.0962	57.7554	58.1675
57.9622	0.105232	1992	15-19 years	57.8912	58.0331	57.8737	58.0507	57.8532	58.0712	57.8273	58.0971	57.7559	58.1684
57.8414	0.105115	1993	15-19 years	57.7706	57.9123	57.753	57.9298	57.7325	57.9503	57.7067	57.9762	57.6354	58.0475
57.6482	0.104742	1994	15-19 years	57.5776	57.7188	57.5601	57.7363	57.5397	57.7567	57.5139	57.7825	57.4429	57.8535
57.3911	0.104077	1995	15-19 years	57.321	57.4613	57.3036	57.4787	57.2833	57.4989	57.2577	57.5246	57.1871	57.5951
56.8932	0.103015	1996	15-19 years	56.8238	56.9626	56.8066	56.9799	56.7865	56.9999	56.7612	57.0253	56.6913	57.0951
56.1037	0.101562	1997	15-19 years	56.0352	56.1721	56.0182	56.1891	55.9984	56.2089	55.9735	56.2339	55.9046	56.3027
55.1973	0.0998876	1998	15-19 years	55.13	55.2646	55.1133	55.2813	55.0938	55.3008	55.0692	55.3254	55.0015	55.3931
54.3159	0.0981512	1999	15-19 years	54.2498	54.3821	54.2334	54.3985	54.2143	54.4176	54.1901	54.4418	54.1236	54.5083
53.5834	0.0964845	2000	15-19 years	53.5184	53.6484	53.5022	53.6645	53.4834	53.6833	53.4597	53.7071	53.3943	53.7725
52.9676	0.0948522	2001	15-19 years	52.9036	53.0315	52.8878	53.0473	52.8693	53.0658	52.846	53.0892	52.7817	53.1535
52.3191	0.0932287	2002	15-19 years	52.2563	52.382	52.2407	52.3975	52.2225	52.4157	52.1996	52.4387	52.1364	52.5019
51.6101	0.0917001	2003	15-19 years	51.5483	51.6719	51.533	51.6872	51.5151	51.7051	51.4925	51.7277	51.4304	51.7898
50.8467	0.0903371	2004	15-19 years	50.7858	50.9076	50.7707	50.9227	50.7531	50.9403	50.7309	50.9625	50.6696	51.0238
50.0372	0.089187	2005	15-19 years	49.9771	50.0973	49.9622	50.1122	49.9448	50.1296	49.9228	50.1515	49.8624	50.212
49.1074	0.0882196	2006	15-19 years	49.0479	49.1668	49.0332	49.1816	49.016	49.1988	48.9943	49.2205	48.9345	49.2803
48.0437	0.0873368	2007	15-19 years	47.9848	48.1026	47.9702	48.1171	47.9532	48.1342	47.9317	48.1557	47.8725	48.2149
46.9511	0.0865489	2008	15-19 years	46.8928	47.0095	46.8783	47.0239	46.8615	47.0408	46.8402	47.0621	46.7815	47.1208
45.9236	0.0858807	2009	15-19 years	45.8657	45.9815	45.8514	45.9958	45.8346	46.0126	45.8135	46.0337	45.7553	46.0919
45.0415	0.0853684	2010	15-19 years	44.9839	45.099	44.9697	45.1133	44.953	45.1299	44.932	45.1509	44.8741	45.2088
44.2438	0.0848461	2011	15-19 years	44.1866	44.301	44.1725	44.3152	44.1559	44.3317	44.135	44.3526	44.0775	44.4101
43.4427	0.0842091	2012	15-19 years	43.386	43.4995	43.3719	43.5135	43.3555	43.5299	43.3348	43.5507	43.2777	43.6078
42.6627	0.0835231	2013	15-19 years	42.6064	42.719	42.5924	42.7329	42.5761	42.7492	42.5556	42.7697	42.499	42.8264
41.911	0.0828162	2014	15-19 years	41.8552	41.9668	41.8413	41.9806	41.8252	41.9968	41.8048	42.0171	41.7487	42.0733
41.2027	0.0820904	2015	15-19 years	41.1473	41.258	41.1336	41.2717	41.1176	41.2877	41.0974	41.3079	41.0418	41.3636
40.3654	0.0811857	2016	15-19 years	40.3107	40.4202	40.2972	40.4337	40.2813	40.4495	40.2614	40.4695	40.2063	40.5246
39.3788	0.0800706	2017	15-19 years	39.3249	39.4328	39.3115	39.4462	39.2959	39.4618	39.2762	39.4815	39.2219	39.5358
38.4841	0.0789725	2018	15-19 years	38.4309	38.5374	38.4177	38.5506	38.4023	38.566	38.3829	38.5854	38.3294	38.6389
37.9108	0.0781259	2019	15-19 years	37.8582	37.9635	37.8451	37.9766	37.8299	37.9918	37.8107	38.011	37.7577	38.064
37.7236	0.0776182	2020	15-19 years	37.6712	37.7759	37.6583	37.7888	37.6431	37.804	37.6241	37.8231	37.5714	37.8757
37.6718	0.0772191	2021	15-19 years	37.6198	37.7239	37.6069	37.7368	37.5918	37.7518	37.5728	37.7708	37.5205	37.8232
38.0845	0.800715	2022	15-19 years	37.5448	38.6241	37.4111	38.7579	37.2549	38.914	37.0579	39.111	36.5151	39.6539
37.9507	0.938066	2023	15-19 years	37.3185	38.583	37.1618	38.7396	36.9789	38.9226	36.7481	39.1533	36.1121	39.7893
37.8023	1.06104	2024	15-19 years	37.0872	38.5175	36.91	38.6947	36.7031	38.9016	36.4421	39.1626	35.7227	39.882
37.6412	1.17979	2025	15-19 years	36.846	38.4363	36.649	38.6334	36.4189	38.8634	36.1287	39.1536	35.3288	39.9535
37.4762	1.30793	2026	15-19 years	36.5947	38.3578	36.3763	38.5762	36.1212	38.8313	35.7995	39.153	34.9127	40.0398
37.3135	1.45957	2027	15-19 years	36.3297	38.2972	36.086	38.541	35.8014	38.8256	35.4423	39.1846	34.4527	40.1742
37.1533	1.63896	2028	15-19 years	36.0487	38.258	35.775	38.5317	35.4554	38.8513	35.0522	39.2545	33.941	40.3657
36.9963	1.84731	2029	15-19 years	35.7512	38.2414	35.4427	38.5499	35.0825	38.9101	34.628	39.3645	33.3756	40.617
36.8428	2.08396	2030	15-19 years	35.4382	38.2474	35.0902	38.5954	34.6838	39.0018	34.1712	39.5144	32.7582	40.9274
36.6934	2.34735	2031	15-19 years	35.1113	38.2755	34.7193	38.6675	34.2615	39.1252	33.6841	39.7027	32.0926	41.2942
36.5484	2.63559	2032	15-19 years	34.7721	38.3248	34.3319	38.765	33.818	39.2789	33.1696	39.9273	31.3827	41.7142
36.4085	2.94685	2033	15-19 years	34.4223	38.3946	33.9301	38.8868	33.3555	39.4614	32.6306	40.1863	30.6326	42.1843
36.2739	3.2795	2034	15-19 years	34.0635	38.4842	33.5158	39.0319	32.8763	39.6714	32.0695	40.4782	29.846	42.7017
36.1451	3.63214	2035	15-19 years	33.697	38.5931	33.0905	39.1997	32.3822	39.908	31.4887	40.8015	29.0261	43.2641
36.0226	4.00367	2036	15-19 years	33.3241	38.7211	32.6555	39.3897	31.8748	40.1704	30.8899	41.1553	28.1754	43.8698
35.9068	4.39324	2037	15-19 years	32.9457	38.8678	32.2121	39.6015	31.3554	40.4582	30.2746	41.5389	27.296	44.5175
35.7981	4.80021	2038	15-19 years	32.5628	39.0334	31.7611	39.8351	30.8251	40.7711	29.6442	41.952	26.3897	45.2065
35.697	5.22418	2039	15-19 years	32.1759	39.2181	31.3034	40.0905	30.2847	41.1092	28.9996	42.3944	25.4576	45.9364
35.6038	5.66491	2040	15-19 years	31.7857	39.422	30.8396	40.368	29.735	41.4727	28.3414	42.8662	24.5006	46.707
35.5191	6.12236	2041	15-19 years	31.3926	39.6455	30.3702	40.668	29.1763	41.8618	27.6702	43.3679	23.5193	47.5189
147.756	0.173035	1990	20-24 years	147.64	147.873	147.611	147.902	147.577	147.935	147.534	147.978	147.417	148.095
148.19	0.172307	1991	20-24 years	148.074	148.306	148.045	148.335	148.012	148.369	147.969	148.411	147.852	148.528
148.209	0.171667	1992	20-24 years	148.094	148.325	148.065	148.354	148.031	148.387	147.989	148.429	147.873	148.546
147.904	0.171058	1993	20-24 years	147.789	148.02	147.761	148.048	147.727	148.082	147.685	148.124	147.569	148.24
147.318	0.170519	1994	20-24 years	147.203	147.432	147.174	147.461	147.141	147.494	147.099	147.536	146.983	147.652
146.445	0.169981	1995	20-24 years	146.33	146.56	146.302	146.588	146.269	146.621	146.227	146.663	146.112	146.778
144.822	0.169125	1996	20-24 years	144.708	144.936	144.679	144.964	144.646	144.997	144.605	145.038	144.49	145.153
142.357	0.167783	1997	20-24 years	142.244	142.47	142.216	142.498	142.183	142.531	142.142	142.572	142.028	142.686
139.55	0.166041	1998	20-24 years	139.438	139.661	139.41	139.689	139.378	139.722	139.337	139.762	139.224	139.875
136.815	0.163985	1999	20-24 years	136.704	136.925	136.677	136.953	136.645	136.985	136.605	137.025	136.493	137.136
134.494	0.161809	2000	20-24 years	134.385	134.603	134.358	134.63	134.326	134.662	134.286	134.701	134.177	134.811
132.516	0.159608	2001	20-24 years	132.408	132.623	132.381	132.65	132.35	132.681	132.311	132.72	132.203	132.829
130.585	0.157246	2002	20-24 years	130.479	130.691	130.453	130.717	130.422	130.748	130.383	130.787	130.277	130.893
128.693	0.154726	2003	20-24 years	128.589	128.797	128.563	128.823	128.533	128.853	128.495	128.892	128.39	128.996
126.789	0.152051	2004	20-24 years	126.686	126.891	126.661	126.917	126.631	126.946	126.594	126.984	126.491	127.087
124.828	0.149218	2005	20-24 years	124.727	124.928	124.702	124.953	124.673	124.982	124.636	125.019	124.535	125.12
122.474	0.146021	2006	20-24 years	122.376	122.572	122.351	122.597	122.323	122.625	122.287	122.661	122.188	122.76
119.604	0.142569	2007	20-24 years	119.508	119.7	119.484	119.724	119.456	119.752	119.421	119.787	119.325	119.883
116.512	0.139192	2008	20-24 years	116.418	116.606	116.395	116.629	116.368	116.656	116.333	116.69	116.239	116.785
113.59	0.13626	2009	20-24 years	113.498	113.681	113.475	113.704	113.448	113.731	113.415	113.764	113.322	113.857
111.208	0.134162	2010	20-24 years	111.117	111.298	111.095	111.32	111.069	111.347	111.036	111.38	110.945	111.471
109.166	0.132799	2011	20-24 years	109.077	109.256	109.055	109.278	109.029	109.304	108.996	109.336	108.906	109.426
107.111	0.131754	2012	20-24 years	107.022	107.2	107	107.222	106.975	107.248	106.942	107.28	106.853	107.369
105.13	0.130946	2013	20-24 years	105.042	105.218	105.02	105.24	104.995	105.266	104.962	105.298	104.874	105.387
103.287	0.130303	2014	20-24 years	103.199	103.374	103.177	103.396	103.152	103.422	103.119	103.454	103.031	103.542
101.576	0.129715	2015	20-24 years	101.489	101.664	101.467	101.686	101.442	101.711	101.41	101.743	101.322	101.831
99.5202	0.128719	2016	20-24 years	99.4334	99.6069	99.4119	99.6284	99.3868	99.6535	99.3552	99.6852	99.2679	99.7725
97.0912	0.127297	2017	20-24 years	97.0054	97.177	96.9841	97.1983	96.9593	97.2231	96.928	97.2544	96.8417	97.3407
94.9227	0.125929	2018	20-24 years	94.8378	95.0076	94.8168	95.0286	94.7922	95.0531	94.7612	95.0841	94.6759	95.1695
93.6042	0.125042	2019	20-24 years	93.5199	93.6885	93.499	93.7094	93.4746	93.7337	93.4439	93.7645	93.3591	93.8493
93.4134	0.124833	2020	20-24 years	93.3293	93.4976	93.3085	93.5184	93.2841	93.5428	93.2534	93.5735	93.1688	93.6581
94.0073	0.125161	2021	20-24 years	93.9229	94.0916	93.902	94.1125	93.8776	94.1369	93.8468	94.1677	93.762	94.2526
91.2124	1.91795	2022	20-24 years	89.9197	92.5051	89.5994	92.8254	89.2254	93.1994	88.7535	93.6712	87.4532	94.9715
90.4484	2.23709	2023	20-24 years	88.9406	91.9562	88.567	92.3298	88.1308	92.7661	87.5805	93.3164	86.0637	94.8331
89.8144	2.52173	2024	20-24 years	88.1147	91.514	87.6936	91.9352	87.2019	92.4269	86.5815	93.0472	84.8718	94.757
89.323	2.78569	2025	20-24 years	87.4454	91.2005	86.9802	91.6657	86.437	92.209	85.7517	92.8942	83.863	94.7829
88.9498	3.03955	2026	20-24 years	86.9011	90.9985	86.3935	91.5061	85.8008	92.0988	85.0531	92.8465	82.9923	94.9073
88.6467	3.28851	2027	20-24 years	86.4303	90.8632	85.8811	91.4124	85.2398	92.0536	84.4309	92.8626	82.2012	95.0922
88.3375	3.52499	2028	20-24 years	85.9617	90.7134	85.373	91.302	84.6856	91.9894	83.8185	92.8566	81.4285	95.2465
87.9941	3.74954	2029	20-24 years	85.4669	90.5213	84.8407	91.1475	84.1096	91.8786	83.1872	92.801	80.645	95.3432
87.6209	3.97324	2030	20-24 years	84.943	90.2989	84.2794	90.9624	83.5047	91.7372	82.5272	92.7146	79.8334	95.4085
87.239	4.21781	2031	20-24 years	84.3962	90.0818	83.6918	90.7862	82.8694	91.6087	81.8318	92.6462	78.9721	95.5059
86.8621	4.50955	2032	20-24 years	83.8226	89.9015	83.0695	90.6546	82.1902	91.534	81.0808	92.6433	78.0233	95.7008
86.4912	4.85977	2033	20-24 years	83.2157	89.7667	82.4042	90.5783	81.4565	91.526	80.261	92.7215	76.9661	96.0164
86.1276	5.27452	2034	20-24 years	82.5726	89.6826	81.6917	90.5635	80.6632	91.592	79.3657	92.8895	75.7895	96.4656
85.7723	5.75568	2035	20-24 years	81.8929	89.6516	80.9317	90.6128	79.8094	91.7351	78.3935	93.151	74.4911	97.0534
85.4263	6.30222	2036	20-24 years	81.1786	89.674	80.1261	90.7265	78.8972	91.9554	77.3469	93.5057	73.074	97.7786
85.0908	6.9114	2037	20-24 years	80.4325	89.7491	79.2783	90.9033	77.9306	92.251	76.2304	93.9512	71.5444	98.6371
84.7668	7.5797	2038	20-24 years	79.6581	89.8755	78.3922	91.1413	76.9142	92.6193	75.0496	94.4839	69.9106	99.623
84.4553	8.30345	2039	20-24 years	78.8588	90.0518	77.4721	91.4385	75.8529	93.0577	73.8103	95.1003	68.1805	100.73
84.1574	9.07922	2040	20-24 years	78.038	90.2768	76.5218	91.793	74.7513	93.5635	72.5178	95.7969	66.3621	101.953
83.874	9.904	2041	20-24 years	77.1987	90.5493	75.5448	92.2033	73.6135	94.1346	71.1771	96.571	64.4622	103.286
